# Supplementary material for: Proteome Analysis of Pancreatic Tumors Implicates Extracellular Matrix in Patient Outcome
Source: Cancer Res Commun. 2022 Jun 14;2(6):434–46. doi: 10.1158/2767-9764.CRC-21-0100 (PMC10010336; doi:10.1158/2767-9764.CRC-21-0100)
Supplement: Table S1 — Patients and samples overview [file crc-21-0100-s03.xlsx]

## Sheet: Sheet 1
Supplementary Table S1. Patients and samples overview
Patients (n = 47)		All samples (n = 72)
Patient id	Disease	Tumor samples (n = 41)	Additional tumor samples (n = 8)	Adjacent pancreatic tissue samples (n = 10)	PDX-derived cell lines (n = 3)
p01	PDAC	1		1
p02	PDAC	1
p03	PDAC	1
p04	PDAC	1
p05	PDAC	1		1
p06	PDAC	1
p07	PDAC	1
p08	PDAC	1
p09	PDAC	1	2
p10	PDAC	1
p11	PDAC	1		1
p12	PDAC	1			1
p13	PDAC	1
p14	PDAC	1
p15	PDAC	1
p16	PDAC	1	2
p17	PDAC	1		1
p18	PDAC	1			1
p19	PDAC	1
p20	PDAC	1
p21	PDAC	1		1
p22	PDAC	1	2	1
p23	PDAC	1
p24	PDAC	1	2
p25	PDAC	1
p26	PDAC	1		1
p27	PDAC	1
p28	PDAC	1		1
p29	PDAC	1
p30	PDAC	1
p31	PDAC	1
p32	PDAC	1		1
p33	PDAC	1
p34	PDAC	1
p35	PDAC	1
p36	PDAC	1
p37	PDAC	1		1
p38	PDAC	1
p39	PDAC	1
p40	PDAC	1
p41	PDAC	1
p42	PDAC	_			1
p43	Pancreatitis	2
p44	Pancreatitis	2
p45	Pancreatitis	2
p46	Pancreatitis	2
p47	Pancreatitis	2
