# Supplementary material for: Proteome Analysis of Pancreatic Tumors Implicates Extracellular Matrix in Patient Outcome
Source: Cancer Res Commun. 2022 Jun 14;2(6):434–46. doi: 10.1158/2767-9764.CRC-21-0100 (PMC10010336; doi:10.1158/2767-9764.CRC-21-0100)
Supplement: Table S2 — Histological composition of the samples along with assigned transcriptomics and proteomics classifications for PDAC [file crc-21-0100-s04.xlsx]

## Sheet: Sheet 1
Supplementary Table S2: Histological composition of the samples along with transcriptomics and proteomics classifications for PDAC
sampleID	Normal/other tissue (%)	Fibrotic tissue (%)	Tumor cellularity (%)	Protein module M2 based subtype	Moffitt stromal subtype	Moffitt tumor subtype
p01-F	30	70	0
p01-T	15	25	60	ECM-low	Normal stroma	Classical
p22-N	100	0	0
p02-T	20	60	20	ECM-low	Activated stroma	Basal-like
p03-T	20	60	20	ECM-low	Activated stroma	Basal-like
p04-T	65	20	15	ECM-low	Normal stroma	Classical
p09-T3	5	30	65
p22-T3	5	50	45
p16-T2	0	70	30
p05-F	5	95	0
p05-T	20	55	25	ECM-low	Normal stroma	Basal-like
p28-N	100	0	0
p06-T	50	30	20	ECM-low	Normal stroma	Basal-like
p07-T	40	35	25	ECM-low	Normal stroma	Basal-like
p08-T	35	40	25	ECM-low	Normal stroma	Classical
p09-T	10	30	60	ECM-high	Activated stroma	Basal-like
p10-T	0	60	40	ECM-low	Activated stroma	Classical
p16-T3	0	70	30
p11-F	95	5	0
p11-T	5	65	30	ECM-low	Normal stroma	Classical
p12-CL
p12-T	10	45	45	ECM-high	Activated stroma	Basal-like
p13-T	40	30	30	ECM-low	Activated stroma	Classical
p24-T2	40	20	40
p14-T	5	50	45	ECM-low	NA	NA
p15-T	10	60	30	ECM-high	Activated stroma	Basal-like
p16-T	0	70	30	ECM-high	NA	NA
p17-N	100	0	0
p17-T	5	30	65	ECM-low	Activated stroma	Basal-like
p18-CL
p18-T	20	40	40	ECM-high	Activated stroma	Basal-like
p19-T	0	75	25	ECM-high	Activated stroma	Classical
p24-T3	35	20	45
p20-T	0	65	35	ECM-high	NA	NA
p44-PN1	80	20	0
p44-PN2	90	10	0
p21-N	90	10	0
p21-T	0	80	20	ECM-high	Normal stroma	Basal-like
p42-CL
p22-T	0	50	50	ECM-high	Activated stroma	Classical
p23-T	5	40	55	ECM-low	Normal stroma	Basal-like
p24-T	35	20	45	ECM-low	Activated stroma	Classical
p25-T	25	65	10	ECM-high	Activated stroma	Basal-like
p45-PN1	10	90	0
p45-PN2	70	30	0
p26-F	60	40	0
p26-T	20	40	40	ECM-low	Normal stroma	Classical
p27-T	30	35	35	ECM-high	Normal stroma	Classical
p28-T	0	25	75	ECM-low	Normal stroma	Classical
p29-T	0	70	30	ECM-high	Activated stroma	Basal-like
p30-T	5	70	25	ECM-low	Activated stroma	Classical
p31-T	10	50	40	ECM-low	Activated stroma	Basal-like
p47-PN1	85	15	0
p47-PN2	80	20	0
p32-F	35	65	0
p32-T	10	45	45	ECM-low	Activated stroma	Classical
p33-T	25	40	35	ECM-low	Activated stroma	Basal-like
p34-T	10	70	20	ECM-low	Normal stroma	Classical
p35-T	0	70	30	ECM-high	Activated stroma	Basal-like
p36-T	5	55	40	ECM-high	Activated stroma	Basal-like
p22-T2	0	50	50
p46-PN1	85	15	0
p46-PN2	45	55	0
p37-N	100	0	0
p37-T	10	35	55	ECM-low	Activated stroma	Classical
p38-T	0	45	55	ECM-low	Normal stroma	Classical
p09-T2	10	30	60
p39-T	10	60	30	ECM-low	Activated stroma	Classical
p40-T	10	75	15	ECM-high	Activated stroma	Basal-like
p41-T	5	75	20	ECM-low	Activated stroma	Classical
p43-PN1	40	60	0
p43-PN2	70	30	0
