# Supplementary material for: Proteome Analysis of Pancreatic Tumors Implicates Extracellular Matrix in Patient Outcome
Source: Cancer Res Commun. 2022 Jun 14;2(6):434–46. doi: 10.1158/2767-9764.CRC-21-0100 (PMC10010336; doi:10.1158/2767-9764.CRC-21-0100)
Supplement: Table S3 — Top 25% most variable proteins used in WGCNA [file crc-21-0100-s05.xlsx]

## Sheet: Sheet 1
Supplementary Table S3: Top 25% most variable proteins used in WGCNA
Top 25% most variable proteins in 61 samples	Top 25% most variable proteins in 41 PDAC samples
A1BG	A1BG
A1CF	A1CF
A2M	A2M
A2ML1	A2ML1
AADAC	AADAC
AARS	ABAT
ABAT	ABCA8
ABCA8	ABCB1
ABHD10	ABCC9
ABHD17C	ABHD17C
ABHD5	ABHD5
ABI3BP	ABI2
ABLIM3	ABI3BP
ABRACL	ABLIM3
ACACB	ABRACL
ACADL	ABRAXAS1
ACADM	ACACB
ACADS	ACADL
ACADSB	ACADSB
ACAN	ACAN
ACAP1	ACAP1
ACAT1	ACAT1
ACE2	ACE2
ACP5	ACOT11
ACPP	ACP5
ACSL5	ACP6
ACSM3	ACPP
ACSS1	ACSL5
ACTA1	ACSM3
ACTG2	ACSS1
ACY3	ACTA1
ADA	ACTG2
ADA2	ACY3
ADAM15	ADA
ADAM28	ADA2
ADAM8	ADAM15
ADAM9	ADAM28
ADAMTS4	ADAM8
ADAMTSL2	ADAM9
ADAMTSL4	ADAMTS4
ADD2	ADAMTSL2
ADGRE2	ADAMTSL4
ADGRF1	ADD2
ADGRG1	ADGRE2
ADGRG6	ADGRF1
ADH1B	ADGRG1
ADH1C	ADGRG6
ADH4	ADH1B
ADHFE1	ADH1C
ADIPOQ	ADH4
ADIRF	ADIPOQ
ADSSL1	ADIRF
AEBP1	ADSSL1
AFM	AEBP1
AFMID	AFM
AGA	AGA
AGMAT	AGFG2
AGR2	AGMAT
AGR3	AGPAT1
AGT	AGR2
AHCYL1	AGR3
AHNAK2	AGT
AHSG	AGTPBP1
AHSP	AHDC1
AIF1	AHNAK2
AK4	AHSG
AKAP7	AHSP
AKR1B10	AK4
AKR1C2	AKAP7
AKR7A3	AKR1B10
AKT1S1	AKR1C2
ALAS1	AKR1C3
ALB	AKR7A3
ALDH18A1	ALAS1
ALDH1A1	ALB
ALDH1A2	ALDH1A1
ALDH1L1	ALDH1A2
ALDH1L2	ALDH1A3
ALDH3A1	ALDH1B1
ALDH3B1	ALDH1L1
ALDH5A1	ALDH2
ALDH6A1	ALDH3A1
ALDOB	ALDH3B1
ALDOC	ALDOB
ALG13	ALDOC
ALG14	ALG3
ALG2	ALOX15
ALG5	ALOX5
ALOX15	ALOX5AP
ALOX5	AMACR
ALOX5AP	AMBP
AMBP	AMDHD2
AMDHD2	AMT
AMPD3	AMY2A
AMT	AMY2B
AMY2A	ANG
AMY2B	ANGPTL2
ANG	ANGPTL4
ANGPTL2	ANK1
ANGPTL4	ANKH
ANK1	ANKRD22
ANKH	ANKS3
ANKRD22	ANO1
ANKS3	ANO9
ANO1	ANPEP
ANO9	ANTXR1
ANPEP	ANXA10
ANTXR1	ANXA13
ANXA1	ANXA3
ANXA10	ANXA4
ANXA13	ANXA9
ANXA9	AOC1
AOC1	AOC3
AOX1	AOX1
AP1M2	AP1M2
AP1S1	AP1S1
APBB1IP	AP5S1
APCS	APBB1IP
APOA1	APBB2
APOA2	APCS
APOA4	APOA1
APOB	APOA2
APOBEC3C	APOA4
APOC1	APOB
APOC3	APOBEC3C
APOD	APOC1
APOE	APOC3
APOF	APOD
APOH	APOE
APOL1	APOF
APOL2	APOH
APOL3	APOL1
APOM	APOL3
ARFGAP3	APOM
ARFGEF3	ARG1
ARFIP2	ARHGAP15
ARG1	ARHGAP25
ARHGAP15	ARHGEF16
ARHGAP25	ARL2
ARHGAP9	ARL4C
ARL1	ARL6IP6
ARL4C	ARPC1B
ARL6IP6	ARPP19
ARPC1B	ART4
ARPP19	ASAH1
ARSD	ASB9
ARSE	ASPA
ART4	ASPN
ASB9	ASRGL1
ASNS	ASS1
ASPN	ATP1B1
ASRGL1	ATP6V0C
ATG4A	ATP8B1
ATP1B1	ATRN
ATP6V0C	AVIL
ATPAF2	AZGP1
ATRN	AZU1
AUH	B3GALNT1
AZU1	B3GALNT2
B2M	B3GALT5
B3GALNT1	B4GALT1
B3GALNT2	BAG2
B3GALT5	BAIAP2
BAIAP2	BAIAP2L1
BAIAP2L1	BANF2
BANF2	BASP1
BASP1	BCAM
BCAS1	BCAS1
BCAT1	BCAT1
BCAT2	BCHE
BCHE	BCL2
BCKDHB	BCL2L15
BCL2	BCL3
BCL2L15	BCLAF3
BCL7C	BDH1
BDH1	BEND3
BGN	BGN
BIN2	BICDL2
BMP1	BIN2
BMX	BMP1
BOLA3	BMX
BPGM	BPGM
BPI	BPI
BPIFB1	BPIFB1
C11orf54	BST1
C11orf58	BTD
C14orf159	C14orf159
C15orf48	C15orf48
C17orf49	C17orf97
C17orf97	C19orf25
C19orf25	C1GALT1
C1QA	C1GALT1C1
C1QB	C1QA
C1QC	C1QB
C1QTNF5	C1QC
C1QTNF6	C1QTNF5
C1QTNF7	C1QTNF7
C1R	C1R
C1S	C1S
C1orf116	C1orf116
C1orf27	C1orf35
C2	C2
C2orf54	C2orf54
C2orf88	C2orf69
C3	C2orf88
C3AR1	C3
C4A	C3AR1
C4B	C4A
C4BPA	C4B
C4BPB	C4BPA
C4orf33	C4BPB
C5	C4orf33
C5AR1	C5
C5orf15	C5AR1
C5orf22	C5orf15
C6	C5orf22
C7	C6
C7orf26	C6orf132
C8A	C6orf203
C8B	C7
C8G	C7orf26
C9	C8A
CA1	C8B
CA12	C8G
CA13	C9
CA2	CA1
CA3	CA12
CA4	CA13
CA8	CA2
CA9	CA3
CACNA2D1	CA4
CACNA2D2	CA8
CACNB3	CA9
CADM4	CACNA2D2
CADPS	CADPS
CALB2	CALB2
CALD1	CALD1
CALML4	CALML4
CALML5	CALML5
CAMK1D	CAMK4
CAMP	CAMP
CAPG	CAND2
CAPN6	CAP2
CAPN8	CAPN5
CAPN9	CAPN6
CAPS	CAPN8
CARD11	CAPN9
CARD16	CAPS
CASP14	CARD11
CASR	CARD19
CAVIN3	CARNMT1
CBR4	CASP14
CCDC149	CASP2
CCDC47	CASR
CCDC69	CASTOR2
CCDC80	CAT
CD14	CAVIN2
CD163	CBLC
CD180	CBR1
CD209	CBR4
CD247	CCDC137
CD36	CCDC61
CD38	CCDC80
CD3D	CD101
CD3E	CD14
CD3EAP	CD151
CD40	CD163
CD48	CD180
CD53	CD209
CD55	CD247
CD58	CD34
CD59	CD36
CD5L	CD38
CD74	CD3D
CD84	CD3E
CD93	CD40
CD99	CD46
CDA	CD48
CDCP1	CD53
CDH11	CD55
CDH13	CD58
CDH17	CD59
CDHR2	CD5L
CDK5RAP3	CD63
CDS1	CD82
CEACAM1	CD93
CEACAM5	CD99
CEACAM6	CDA
CEACAM7	CDC42BPG
CEACAM8	CDCP1
CEL	CDH11
CELA2A	CDH13
CELA2B	CDH17
CELA3A	CDH2
CELA3B	CDH3
CELF2	CDH6
CEMIP	CDHR2
CES1	CDK18
CES2	CDKL5
CETP	CDKN1B
CFH	CDS1
CFHR1	CEACAM1
CFHR5	CEACAM5
CFI	CEACAM6
CFP	CEACAM7
CFTR	CEACAM8
CHCHD1	CEL
CHCHD2	CELA2A
CHCHD6	CELA2B
CHDH	CELA3A
CHEK1	CELF2
CHGA	CEMIP
CHGB	CENPV
CHI3L1	CEPT1
CHID1	CERCAM
CHIT1	CERS6
CHL1	CES1
CHMP2B	CES2
CHN2	CETP
CHRD	CFAP36
CHRDL1	CFD
CHST12	CFH
CHST3	CFHR1
CILP	CFHR5
CKB	CFI
CKM	CFL2
CKMT2	CFP
CLC	CFTR
CLCA1	CHCHD1
CLDN10	CHCHD2
CLDN18	CHEK1
CLEC11A	CHGA
CLEC3B	CHGB
CLGN	CHI3L1
CLIC3	CHIT1
CLIC5	CHL1
CLPS	CHMP2B
CLTCL1	CHPF
CLU	CHRD
CLYBL	CHRDL1
CMA1	CHST12
CMC1	CHST3
CNBP	CIB1
CNDP1	CILP
CNN1	CKB
CNN2	CKM
CNN3	CKMT2
CNOT8	CLC
COA1	CLCA1
COA4	CLDN1
COBL	CLDN10
COBLL1	CLDN18
COL10A1	CLDN5
COL11A1	CLDND1
COL12A1	CLEC11A
COL14A1	CLEC3B
COL17A1	CLGN
COL1A1	CLIC3
COL1A2	CLIC5
COL21A1	CLIC6
COL28A1	CLPS
COL2A1	CLSTN1
COL3A1	CLU
COL4A1	CLYBL
COL5A1	CMA1
COL5A2	CMBL
COL5A3	CMC1
COL6A6	CMPK1
COL7A1	CNBP
COL8A1	CNDP1
COL8A2	CNN1
COLEC10	CNN2
COLEC12	CNN3
COMP	CNNM4
COMTD1	CNOT8
COQ3	CNPY4
COQ8A	CNTN1
CORO1A	COA1
CORO2A	COA4
COTL1	COL10A1
COX11	COL11A1
COX17	COL12A1
COX6B1	COL14A1
COX7A1	COL15A1
COX7A2	COL16A1
COX7B	COL17A1
CP	COL1A1
CPA1	COL1A2
CPA2	COL21A1
CPA3	COL28A1
CPB1	COL2A1
CPB2	COL3A1
CPE	COL4A1
CPEB4	COL4A2
CPM	COL5A1
CPN1	COL5A2
CPN2	COL5A3
CPS1	COL6A1
CPT2	COL6A3
CPXM1	COL6A6
CPXM2	COL7A1
CPZ	COL8A1
CR1	COL8A2
CRABP1	COLEC10
CRABP2	COLEC11
CRAT	COLEC12
CRELD2	COMP
CRIP2	COMTD1
CRISP3	COQ10B
CRISPLD2	CORO1A
CRP	CORO2A
CRYAB	COX11
CSF1R	COX15
CSRP1	COX17
CSRP2	COX6B1
CSRP3	COX7A1
CSTA	COX7A2
CSTB	COX7B
CTDNEP1	CP
CTH	CPA1
CTHRC1	CPA2
CTNNAL1	CPA3
CTNND2	CPB1
CTRB2	CPB2
CTRC	CPE
CTRL	CPEB4
CTSB	CPM
CTSD	CPN1
CTSE	CPN2
CTSG	CPNE1
CTSH	CPS1
CTSK	CPVL
CTSS	CPXM1
CTSZ	CPXM2
CUZD1	CPZ
CXADR	CR1
CXCL8	CRABP1
CYB5A	CRABP2
CYBA	CRAT
CYBB	CRELD1
CYCS	CRISP3
CYFIP2	CRISPLD2
CYP1B1	CRMP1
CYP2S1	CRP
CYP3A5	CRYAB
CYP4F11	CSF1R
CYP4F3	CSNK1G1
CYR61	CSRP1
CYSTM1	CSRP2
CYTH4	CSRP3
DAD1	CSTA
DAP	CSTB
DBH	CTDNEP1
DBT	CTGF
DCAF16	CTHRC1
DCD	CTNNAL1
DCDC2	CTNND2
DCLK1	CTRB2
DCLK2	CTRC
DCN	CTRL
DDC	CTSD
DDOST	CTSE
DDRGK1	CTSG
DDT	CTSH
DDX3Y	CTSK
DENND3	CTSO
DES	CUEDC1
DHCR7	CUZD1
DHRS11	CXADR
DHRS13	CXCL12
DHRS2	CXCL8
DHRS9	CYBA
DHRSX	CYBB
DHTKD1	CYCS
DHX32	CYFIP2
DKK3	CYP1B1
DLG2	CYP27A1
DMBT1	CYP2S1
DMTN	CYP3A5
DNAJB11	CYP4F11
DNAJB4	CYP4F3
DNAJB5	CYR61
DNAJC12	CYSTM1
DNAJC25	DAAM2
DNAJC3	DAXX
DOCK2	DBH
DOK3	DCD
DPAGT1	DCDC2
DPEP1	DCHS1
DPM1	DCLK1
DPT	DCLK2
DPY30	DCN
DPYSL3	DDC
DSC1	DDR1
DSG1	DDT
DTNA	DDX19A
DTNB	DDX39A
DUOX2	DDX3Y
EARS2	DDX60L
ECHDC3	DENND3
ECI2	DES
ECM1	DHCR24
ECM2	DHCR7
ECSIT	DHFR
EDEM1	DHPS
EDIL3	DHRS1
EDNRA	DHRS11
EEF1A2	DHRS13
EEF1B2	DHRS9
EEF1E1	DHRSX
EFEMP1	DKK3
EFEMP2	DLG2
EFHD1	DMBT1
EFNB2	DMD
EIF1AX	DMTN
EIF1AY	DNAJB5
EIF2AK3	DNAJB9
EIF2S2	DNAJC12
EIF3C	DOCK2
EIF3J	DOK1
EIF4E3	DPEP1
EIF4EBP1	DPP4
EIF5A	DPT
ELF3	DPY30
ELN	DPYD
ELOVL1	DPYSL4
EMC4	DSC1
EMILIN2	DSC2
ENO2	DSG1
ENO3	DSG2
ENPEP	DTNA
ENPP1	DTX2
ENTPD3	DUOX2
ENTPD5	DYNLT1
EPB41	ECHDC3
EPB41L4B	ECM1
EPB41L5	ECM2
EPB42	ECSIT
EPCAM	EDIL3
EPHA2	EDNRA
EPHX1	EEF1A2
EPHX2	EEF1E1
EPN3	EFEMP1
EPPK1	EFEMP2
EPS8L1	EFHD1
EPS8L3	EFNB2
EPX	EHD2
ERAP2	EHHADH
ERICH5	EIF1AX
ERLEC1	EIF1AY
ERN2	EIF3C
ERO1A	ELF3
ERO1B	ELN
ERP27	ELOF1
ETFDH	ELOVL1
ETFRF1	EMILIN1
EVI2B	EMILIN2
EVL	ENG
EVPL	ENO2
F10	ENO3
F11	ENPEP
F13A1	ENPP1
F2	ENPP2
F3	ENTPD3
F5	ENTPD5
FA2H	EPB41
FAAH	EPB41L4B
FABP1	EPB42
FABP3	EPCAM
FABP4	EPHA2
FADS2	EPHA3
FAHD2A	EPHX2
FAM129A	EPN3
FAM13A	EPPK1
FAM160A1	EPS8L1
FAM162A	EPS8L2
FAM168A	EPS8L3
FAM174B	EPX
FAM198B	ERAL1
FAM20C	ERAP2
FAM210A	ERH
FAM26E	ERICH5
FAM26F	ERN2
FAM3B	ERO1A
FAM83F	ERO1B
FAM8A1	ERP27
FAM98A	ETFRF1
FANCI	EVI2B
FAP	EVL
FAU	EVPL
FBLN1	EXOSC1
FBLN2	EYA3
FBLN5	EZR
FBN1	F10
FBN2	F11
FBP1	F13A1
FBP2	F13B
FBXO2	F2
FBXO7	F3
FBXW11	F5
FCER1G	F9
FCGBP	FA2H
FCGR1A	FAAH
FCGR2A	FABP1
FCGR2B	FABP3
FCN1	FABP4
FCN2	FABP5
FCN3	FADS2
FER1L6	FAHD2A
FERMT1	FAM105A
FETUB	FAM118A
FEZ2	FAM13A
FGA	FAM160A1
FGB	FAM162A
FGD5	FAM168A
FGF1	FAM174B
FGF2	FAM198B
FGFBP1	FAM20C
FGG	FAM210A
FGL1	FAM26E
FGL2	FAM26F
FGR	FAM3B
FHL1	FAM83B
FHL2	FAM83F
FHL3	FAM8A1
FHL5	FANCI
FIBIN	FAP
FILIP1L	FAU
FIP1L1	FBLN1
FKBP11	FBLN2
FKBP14	FBLN5
FKBP2	FBN1
FLNA	FBN2
FLNC	FBP1
FLRT3	FBP2
FMN1	FBXO2
FMO1	FBXO7
FMO3	FBXW11
FMO5	FCER1G
FMOD	FCGBP
FN1	FCGR1A
FNDC1	FCGR2A
FNDC3A	FCGR2B
FOLR2	FCN1
FOS	FCN2
FOSL2	FCN3
FOXO3	FER1L6
FRAS1	FERMT1
FREM2	FETUB
FRZB	FEZ2
FSCN1	FGA
FSTL1	FGB
FTH1	FGD3
FTL	FGF1
FUNDC2	FGF2
FUOM	FGFBP1
FURIN	FGG
FUT1	FGL1
FXYD3	FGL2
FYB1	FGR
FZD1	FHL1
FZD6	FHL2
FZD7	FHL3
GABARAPL2	FHL5
GAL3ST4	FIBIN
GALC	FIS1
GALNT11	FKBP11
GALNT5	FKBP14
GALNT7	FLNA
GAMT	FLNB
GANC	FLNC
GAP43	FLRT2
GAS2	FLRT3
GAS7	FMN1
GATM	FMO1
GBP1	FMO3
GBP2	FMO5
GBP4	FMOD
GBP5	FN1
GC	FNDC1
GCAT	FOLR2
GCG	FOS
GCHFR	FOXO3
GCNT3	FPGS
GCSH	FRAS1
GDA	FREM2
GDPD3	FRK
GFAP	FRZB
GFM2	FSTL1
GFPT1	FTH1
GFPT2	FTL
GGACT	FUOM
GGCT	FUT1
GGT1	FXYD3
GHRL	FYB1
GIMAP4	FZD1
GIMAP7	FZD6
GIPC2	GABARAPL2
GJA1	GAL3ST4
GJB1	GALC
GK	GALE
GLB1L2	GALNT3
GLIPR2	GALNT5
GLS2	GALNT6
GLT8D2	GALNT7
GLUD2	GAMT
GMPPB	GAN
GNB4	GANC
GNG11	GAP43
GNMT	GAS2
GNPNAT1	GATM
GOLPH3L	GBP5
GP1BA	GC
GP1BB	GCA
GP2	GCAT
GPATCH4	GCG
GPC1	GCHFR
GPC6	GCNT3
GPD1	GCSH
GPHN	GDA
GPLD1	GDAP1
GPNMB	GDPD3
GPR108	GFAP
GPR39	GFER
GPRC5A	GFPT2
GPRC5C	GGCT
GPSM3	GGT1
GPT	GGT5
GPT2	GHRL
GPX2	GIMAP7
GPX3	GIMAP8
GPX8	GIPC2
GRAP	GJA1
GRAP2	GJB1
GRB10	GK
GRB14	GLB1L2
GREM1	GLMP
GRK5	GLS2
GSDMB	GLT8D2
GSK3A	GLUD2
GSTA3	GMDS
GSTM1	GMPR
GSTM3	GNB4
GSTM4	GNMT
GSTM5	GOLM1
GSTT1	GP1BA
GTPBP3	GP1BB
GUSB	GP2
GYPC	GPAT3
GZMA	GPATCH4
GZMK	GPC6
HABP2	GPD1
HACD2	GPLD1
HACD4	GPNMB
HACL1	GPR108
HAPLN3	GPR39
HBB	GPRC5A
HBD	GPRC5C
HBE1	GPSM3
HBG1	GPT
HBG2	GPT2
HBQ1	GPX2
HBZ	GPX3
HCK	GRAMD2B
HCLS1	GRAP
HDAC10	GRAP2
HDDC3	GRB10
HDHD2	GRB14
HDLBP	GREM1
HEPH	GSDMB
HERPUD1	GSK3A
HFE	GSTA3
HGD	GSTA4
HGFAC	GSTK1
HIBADH	GSTM1
HIBCH	GSTM3
HID1	GSTM4
HIST1H1A	GSTM5
HIST1H1B	GSTT1
HIST1H1C	GUSB
HIST1H1D	GYPC
HIST1H1E	GZMA
HIVEP2	GZMK
HK2	HABP2
HK3	HACD4
HKDC1	HACL1
HLA-A	HAPLN3
HLA-B	HBB
HLA-DMA	HBD
HLA-DOB	HBE1
HLA-DQA1	HBG1
HLA-DQB1	HBG2
HLA-DRA	HBQ1
HLA-DRB3	HBZ
HLA-G	HCK
HM13	HCLS1
HMCN1	HDAC10
HMGA1	HDDC3
HMGCS2	HEPH
HMGN1	HGD
HMGN2	HGFAC
HMGN4	HIC1
HMGN5	HID1
HNF1B	HIST1H1A
HNRNPUL2	HIST1H1C
HOGA1	HIST1H1D
HOMER2	HIST1H1E
HOOK1	HIVEP2
HOPX	HK2
HP	HK3
HPGD	HKDC1
HPGDS	HLA-A
HPR	HLA-B
HPSE	HLA-C
HPX	HLA-DMA
HRAS	HLA-DOB
HRG	HLA-DQA1
HS2ST1	HLA-DQB1
HSD17B2	HLA-DRA
HSD17B7	HLA-DRB1
HSD17B8	HLA-DRB3
HSD3B7	HLA-F
HSP90B1	HLA-G
HSPA12A	HMCN1
HSPA5	HMGA1
HSPB11	HMGCS2
HSPB6	HMGN1
HSPB7	HMGN2
HTRA1	HMGN4
HTRA3	HMGN5
HVCN1	HNF1B
HYI	HNRNPA1
HYOU1	HNRNPUL2
IBTK	HOGA1
ICA1	HOMER2
ICAM1	HOPX
ICAM2	HP
IDH2	HPGD
IDO1	HPGDS
IFI16	HPR
IFI27L2	HPSE
IFI30	HPX
IFI35	HRAS
IFI44	HRG
IFI44L	HS2ST1
IFIT1	HSD11B1
IFITM2	HSD17B2
IFNGR1	HSD17B8
IFRD2	HSPA12A
IFT20	HSPB11
IGF2BP2	HSPB6
IGF2BP3	HSPB7
IGFALS	HSPB8
IGFBP2	HSPE1
IGFBP3	HTRA1
IGFBP5	HTRA3
IGFBP6	HVCN1
IGFBP7	ICAM2
IGHA1	ICE2
IGHA2	IDO1
IGHD	IFI27L2
IGHG1	IFI30
IGHG2	IFI35
IGHG3	IFI44
IGHG4	IFI44L
IGHM	IFIT1
IGHV1-18	IFIT3
IGHV1-2	IFNGR1
IGHV1-3	IFRD2
IGHV1-69	IGF2BP2
IGHV2-26	IGF2BP3
IGHV2-5	IGFALS
IGHV3-15	IGFBP2
IGHV3-35	IGFBP3
IGHV3-49	IGFBP5
IGHV3-7	IGFBP6
IGHV3-72	IGHA1
IGHV3-73	IGHA2
IGHV3OR16-12	IGHD
IGHV4-28	IGHG1
IGHV5-51	IGHG2
IGKC	IGHG3
IGKV1-16	IGHG4
IGKV1-5	IGHM
IGKV2-30	IGHV1-18
IGKV2D-28	IGHV1-2
IGKV2D-29	IGHV1-3
IGKV3D-20	IGHV1-69
IGKV4-1	IGHV2-26
IGKV6-21	IGHV2-5
IGLC7	IGHV3-15
IGLL5	IGHV3-35
IGLV2-18	IGHV3-49
IGLV3-19	IGHV3-7
IGLV3-21	IGHV3-72
IGLV3-9	IGHV3-73
IGLV6-57	IGHV3OR16-12
IL16	IGHV4-28
IL18	IGHV5-51
IL18R1	IGKC
IL1R2	IGKV1-16
IL1RN	IGKV1-5
IL4I1	IGKV2-30
IMPA2	IGKV2D-28
INA	IGKV2D-29
INAVA	IGKV3D-20
INF2	IGKV4-1
INHBA	IGKV6-21
INPP4B	IGLC7
INPP5D	IGLL5
INS	IGLV2-18
IQCB1	IGLV3-19
IQGAP2	IGLV3-21
IRF8	IGLV3-9
ISG15	IGLV6-57
ISG20	IL16
ISLR	IL18
ISOC2	IL18R1
ITGA11	IL1R1
ITGA2	IL1R2
ITGA2B	IL1RN
ITGA3	IL4I1
ITGA5	IMPA2
ITGA7	INA
ITGAE	INAVA
ITGAL	INF2
ITGAM	ING1
ITGAX	INHBA
ITGB2	INPP4B
ITGB6	INS
ITGB7	IQGAP3
ITGB8	IRF8
ITIH1	ISG15
ITIH2	ISG20
ITIH3	ISG20L2
ITIH4	ISLR
ITPR3	ISOC2
JCHAIN	ITGA11
JPT1	ITGA2
JTB	ITGA2B
JUNB	ITGA3
KALRN	ITGA5
KANK4	ITGA6
KAT2B	ITGA7
KBTBD11	ITGA9
KCTD14	ITGAE
KCTD15	ITGAL
KCTD16	ITGAM
KCTD21	ITGAX
KDF1	ITGB2
KDM5B	ITGB4
KIAA0319L	ITGB6
KIAA0513	ITGB7
KIAA0930	ITGB8
KIAA1147	ITIH1
KIAA1324	ITIH2
KIAA1524	ITIH3
KIF1A	ITIH4
KIF21A	ITM2B
KIF23	ITPA
KIF26B	ITPR3
KITLG	JAM3
KLK1	JCHAIN
KLK10	JPH1
KLK6	JPT1
KLKB1	JTB
KNG1	KALRN
KRT1	KANK4
KRT10	KAT2B
KRT13	KCNMA1
KRT14	KCTD14
KRT16	KCTD15
KRT17	KCTD16
KRT18	KCTD21
KRT19	KDF1
KRT2	KDM3A
KRT20	KDM5B
KRT23	KIAA0319L
KRT4	KIAA1109
KRT5	KIAA1324
KRT6A	KIAA1524
KRT6B	KIF1A
KRT7	KIF23
KRT78	KIF26B
KRT9	KITLG
KRTCAP2	KLC3
KSR1	KLHL22
KYNU	KLK1
L1CAM	KLK10
L3MBTL3	KLK6
LAIR1	KLKB1
LAMA1	KNG1
LAMA2	KRT1
LAMA3	KRT10
LAMB3	KRT13
LAMC2	KRT14
LAMC3	KRT16
LAMTOR4	KRT17
LARP1	KRT18
LARP1B	KRT19
LBP	KRT2
LCAT	KRT20
LCK	KRT23
LCN2	KRT4
LCP1	KRT5
LCP2	KRT6A
LDB3	KRT6B
LDHD	KRT7
LDLR	KRT78
LENG1	KRT8
LGALS1	KRT80
LGALS2	KRT9
LGALS3	KRTCAP2
LGALS3BP	KYAT1
LGALS4	KYNU
LGALS9	L1CAM
LILRB4	L3MBTL3
LIPA	LAMA1
LIPE	LAMA2
LMAN1	LAMA3
LMCD1	LAMB2
LMF2	LAMB3
LMO7	LAMC2
LMOD1	LAMC3
LOX	LAMTOR4
LOXL1	LBH
LOXL2	LBP
LOXL3	LCAT
LPCAT2	LCK
LPCAT4	LCN2
LPP	LDB3
LRG1	LDHD
LRIG1	LDLR
LRP8	LENG1
LRRC15	LGALS1
LRRC17	LGALS2
LRRC25	LGALS3BP
LRRC59	LGALS4
LSP1	LILRB4
LTBP1	LIMS2
LTBP2	LIPA
LTBP3	LIPE
LTF	LMCD1
LUM	LMO7
LXN	LMOD1
LYZ	LOX
MACC1	LOXL1
MACROD1	LOXL2
MAFF	LOXL3
MAGED1	LPCAT2
MANEA	LPCAT4
MANSC1	LPP
MAP1LC3A	LRG1
MAP7	LRIG3
MAPK15	LRP8
MARC1	LRRC15
MARC2	LRRC17
MARCKSL1	LRRC25
MARS2	LSAMP
MASP1	LSM12
MASP2	LSP1
MAST3	LSR
MAT1A	LTBP1
MATN3	LTBP2
MAZ	LTBP3
MB	LTBP4
MBL2	LTF
MBOAT2	LUM
MBP	LYZ
MCCC1	MACC1
MCCC2	MAFF
MCEE	MAGED1
MCFD2	MAGI2
MCUB	MAL2
MDK	MAMDC2
MECOM	MANEA
MED25	MANSC1
MED6	MAOA
MEGF6	MAP1LC3A
MELTF	MAP7
MEST	MAPK15
MET	MAPK8IP3
METTL7A	MAPT
MFAP2	MARC1
MFAP4	MARCKSL1
MFAP5	MARS2
MFGE8	MASP2
MFSD1	MAT1A
MFSD10	MATN2
MGAM	MATN3
MGAT3	MAZ
MGLL	MB
MGMT	MBL2
MGST1	MBNL1
MISP	MBOAT2
MISP3	MBP
MITD1	MCAM
MKI67	MCM2
MKNK1	MDK
MLLT3	MECOM
MLPH	MED13
MLYCD	MED25
MMAB	MEGF6
MME	MELTF
MMP1	MEST
MMP10	MET
MMP11	METTL7A
MMP12	METTL9
MMP14	MFAP2
MMP2	MFAP4
MMP3	MFAP5
MMP7	MFGE8
MMP8	MFSD1
MMP9	MFSD10
MMRN1	MFSD6
MNDA	MGAM
MOB3A	MGAT3
MOXD1	MGAT5
MPDU1	MGLL
MPEG1	MGMT
MPI	MGST1
MPO	MIF
MPZ	MIGA1
MRC1	MISP
MRC2	MISP3
MRGPRF	MITD1
MRPL32	MKI67
MRPL34	MKL1
MRPL52	MKNK1
MRPL53	MLLT3
MRPS28	MLPH
MS4A1	MLX
MSI1	MMAB
MSLN	MME
MSMO1	MMP1
MSRB2	MMP10
MSRB3	MMP11
MST1	MMP12
MT-ND1	MMP14
MT-ND2	MMP2
MT-ND5	MMP3
MTHFD2	MMP7
MTHFSD	MMP8
MTIF3	MMP9
MTSS1L	MMRN1
MTURN	MNDA
MTUS1	MOB3A
MTUS2	MOCS1
MUC1	MOXD1
MUC13	MPDU1
MUC16	MPEG1
MUC4	MPO
MUC5AC	MPZ
MUC5B	MRC1
MUC6	MRC2
MUT	MRGPRF
MX1	MRM1
MX2	MRPL17
MXRA5	MRPL32
MXRA7	MRPL33
MYEF2	MRPL34
MYH11	MRPL35
MYL4	MRPL51
MYL6	MRPL52
MYL9	MRPL53
MYLK	MRPL54
MYO19	MRPL57
MYO1A	MRPS12
MYO5C	MRPS18A
MZB1	MRPS28
NAA16	MS4A1
NADK2	MSI1
NAIP	MSLN
NAP1L5	MSMO1
NCAM1	MST1
NCCRP1	MST1R
NCF1	MT-ND1
NCF2	MT-ND2
NCF4	MT-ND5
NCKAP1L	MTAP
NCLN	MTG2
NCS1	MTHFSD
NDUFAB1	MTIF3
NDUFAF1	MTSS1L
NDUFAF6	MTURN
NDUFB1	MTUS2
NDUFB8	MUC1
NEBL	MUC13
NECTIN1	MUC16
NECTIN4	MUC4
NEDD4L	MUC5AC
NEDD9	MUC5B
NEFH	MUC6
NEFL	MX1
NEFM	MX2
NFATC1	MXRA5
NFIA	MXRA7
NFIC	MYEF2
NFX1	MYH11
NFXL1	MYH14
NGEF	MYL4
NGFR	MYL9
NINJ1	MYLK
NKIRAS2	MYO19
NLRC4	MYO1A
NLRP2	MZB1
NMRK1	NAA38
NNMT	NAIP
NOMO1	NAP1L5
NOSTRIN	NAPEPLD
NOTCH3	NAPRT
NPC1	NCAM1
NPC2	NCAPD3
NPL	NCAPG
NPNT	NCAPH
NPR3	NCCRP1
NQO1	NCEH1
NQO2	NCF1
NRAS	NCF2
NRCAM	NCF4
NRP2	NCS1
NT5E	NDOR1
NTM	NDRG1
NTN4	NDRG2
NUCB2	NDUFA4
NUCKS1	NDUFAB1
NUDT12	NDUFAF1
NUDT6	NDUFAF6
NUDT9	NDUFB1
OAF	NEBL
OAS1	NECTIN1
OAS2	NECTIN4
OAS3	NEFH
OASL	NEFL
OAT	NEFM
OCIAD2	NEGR1
OGDHL	NEXN
OGN	NFATC2IP
OLFM4	NFIA
OLFML1	NFIX
OLFML2B	NFX1
OLFML3	NGEF
OMD	NGFR
ORM1	NINJ1
ORM2	NIPSNAP3B
OS9	NKIRAS2
OSBP2	NLRC4
OSMR	NLRP2
OSTC	NOMO1
OTC	NOSTRIN
OXSM	NPC1
P3H1	NPC2
P3H3	NPL
P3H4	NPNT
P4HA1	NPR3
P4HA2	NQO1
P4HB	NQO2
PABPC4	NRCAM
PACSIN1	NRP2
PADI1	NT5E
PADI2	NTM
PADI4	NTN4
PAIP2B	NUCKS1
PALLD	NUDT4
PALM2-AKAP2	NUDT6
PALM3	OAF
PAPPA	OAS1
PARD6B	OAS2
PARVB	OAS3
PARVG	OASL
PBLD	OAT
PBX1	OCIAD2
PCCA	OGDHL
PCCB	OGN
PCGF6	OLFM4
PCK2	OLFML1
PCOLCE	OLFML2B
PCSK1	OLFML3
PCSK1N	OMD
PCSK2	ORM1
PDCD4	ORM2
PDCL	OSBPL3
PDE1A	OSMR
PDF	OTC
PDGFRA	P3H3
PDGFRL	P3H4
PDIA2	P4HA1
PDIA4	P4HA2
PDIA6	PADI1
PDK2	PADI2
PDLIM3	PADI4
PDLIM4	PAIP2B
PDLIM7	PALM3
PDPN	PAPPA
PDZK1	PARD6B
PDZRN3	PARVB
PEBP1	PARVG
PEG10	PBLD
PFDN4	PBX1
PFKP	PCDHGC3
PGC	PCGF6
PGK2	PCK2
PGLYRP2	PCOLCE
PGM2L1	PCSK1
PGM3	PCSK1N
PGM5	PCSK2
PGPEP1	PDCD4
PHACTR2	PDCL
PHGDH	PDE3A
PHYHD1	PDE4D
PHYHIPL	PDGFD
PI16	PDGFRA
PIGQ	PDGFRL
PIGR	PDIA2
PIGX	PDK1
PIK3CD	PDLIM3
PIP	PDLIM4
PKLR	PDLIM7
PKP3	PDPN
PLA2G1B	PDZK1
PLA2G2A	PDZRN3
PLAC9	PEG10
PLAT	PET100
PLAU	PFDN4
PLAUR	PFKFB4
PLBD1	PFKP
PLCB1	PGC
PLCB2	PGK1
PLCXD3	PGK2
PLEK	PGLYRP2
PLEK2	PGM2L1
PLEKHG1	PGM5
PLEKHO1	PGPEP1
PLEKHS1	PHACTR2
PLG	PHYHD1
PLIN1	PHYHIPL
PLIN2	PI16
PLIN4	PIAS4
PLOD1	PIGQ
PLOD2	PIGR
PLPP1	PIGX
PLPP3	PIK3AP1
PLS1	PIK3CD
PLSCR4	PIP
PLTP	PIR
PLVAP	PKLR
PLXDC1	PKM
PLXDC2	PKP3
PLXNA2	PLA2G16
PM20D2	PLA2G1B
PMM2	PLA2G2A
PNLIP	PLAC9
PNLIPRP1	PLAT
PNLIPRP2	PLAU
PODNL1	PLAUR
PODXL	PLBD1
POLA2	PLCXD3
POLK	PLEK
POLR2D	PLEK2
POMP	PLEKHA1
PON1	PLEKHO1
POSTN	PLEKHS1
POTEF	PLG
PPBP	PLIN1
PPIC	PLIN2
PPIF	PLIN4
PPL	PLOD1
PPM1L	PLOD2
PPP1R11	PLPP3
PPP1R12B	PLS1
PPP1R14A	PLSCR1
PPP1R1B	PLTP
PPP1R9A	PLVAP
PPY	PLXDC1
PRAF2	PLXDC2
PRAM1	PLXNA3
PRDX4	PM20D2
PRELP	PNLIP
PRG4	PNLIPRP1
PRKAR2B	PNLIPRP2
PRKCB	PODN
PRKCH	PODNL1
PRKCQ	PODXL
PRKRIP1	POF1B
PROC	POLA2
PROM1	POLG2
PROM2	POLK
PROS1	POLR2I
PROX1	POLRMT
PROZ	POMT2
PRPH	PON1
PRRC1	PON2
PRRX1	POSTN
PRSS1	POTEF
PRSS2	POTEI
PRSS3	PPBP
PRSS8	PPIC
PRTN3	PPL
PRX	PPM1L
PSAT1	PPP1R11
PSD4	PPP1R12B
PSEN1	PPP1R14A
PSMB10	PPP1R14B
PTER	PPP1R1B
PTGES	PPP1R9A
PTMA	PPY
PTP4A1	PRAG1
PTPRC	PRAM1
PTPRN	PRDX2
PTPRN2	PRELP
PTRH1	PRG4
PTRH2	PRIM1
PTTG1IP	PRKAR2B
PTX3	PRKCB
PWWP2B	PRKCH
PYCR1	PRKCQ
PYCR2	PRKCZ
PYGM	PRKD1
PYM1	PRKRIP1
PYROXD2	PROC
PYURF	PROM1
PZP	PROM2
QPCT	PROS1
QSOX1	PROX1
R3HCC1	PROZ
RAB23	PRPH
RAB26	PRRX1
RAB27B	PRSS1
RAB31	PRSS2
RAB37	PRSS3
RAB39A	PRSS8
RAB39B	PRTN3
RAB3A	PRX
RAB3B	PSAT1
RAB3C	PSD4
RAB3D	PSEN1
RAB7B	PTER
RAC1	PTGES
RAC2	PTGR1
RACGAP1	PTGR2
RALGPS2	PTK7
RAP1GAP	PTMA
RAP2C	PTPN6
RARRES1	PTPRC
RARRES2	PTPRN
RASSF2	PTPRN2
RBKS	PTRH1
RBM3	PTS
RBMS1	PTTG1IP
RBP1	PTX3
RCN3	PUDP
REEP6	PXDN
REG1A	PYCR2
REG1B	PYGB
REG3A	PYGM
REG4	PYROXD2
RENBP	PYURF
RETN	PZP
RFESD	QPCT
RFLNB	QPRT
RFTN1	QSOX1
RGN	R3HCC1
RGS14	RAB11FIP2
RGS19	RAB11FIP3
RHOC	RAB11FIP4
RHOF	RAB26
RIDA	RAB27B
RIN3	RAB37
RIPOR2	RAB39A
RNASE1	RAB3B
RNASE2	RAB3C
RNASE3	RAB3D
RNASE4	RAB3IP
RNASET2	RAB44
RNPC3	RAB7B
ROMO1	RAC1
ROR2	RAC2
RPH3AL	RACGAP1
RPL10	RALGPS2
RPL11	RAP1GAP
RPL13	RAP2C
RPL14	RAPGEF4
RPL15	RARRES1
RPL18	RARRES2
RPL18A	RASAL1
RPL19	RASEF
RPL22L1	RASGRF2
RPL23	RASGRP2
RPL23A	RBFA
RPL24	RBKS
RPL28	RBM3
RPL29	RBMS1
RPL3	RBP1
RPL30	RCN3
RPL31	RDH13
RPL32	REEP6
RPL34	REG1A
RPL35	REG1B
RPL37A	REG3A
RPL38	REG4
RPL3L	REPIN1
RPL4	RETN
RPL5	RFESD
RPL7	RFK
RPL9	RFLNB
RPLP0	RGN
RPLP2	RGS14
RPN2	RGS19
RPS10	RHOC
RPS11	RHOF
RPS13	RHPN2
RPS15	RIPOR2
RPS17	RNASE1
RPS18	RNASE2
RPS2	RNASE3
RPS23	RNASE4
RPS24	RNASET2
RPS26	ROMO1
RPS27L	ROR2
RPS28	RPE
RPS29	RPH3AL
RPS4X	RPL29
RPS4Y1	RPL37A
RPS5	RPL3L
RPS6	RPP25
RPS7	RPS29
RPS8	RPS4Y1
RPS9	RPS6KB2
RRBP1	RRAGA
RSAD1	RREB1
RSL24D1	RSAD1
RUNDC1	RSL24D1
RUNX1	RUNDC1
RWDD4	S100A1
S100A1	S100A11
S100A10	S100A12
S100A11	S100A14
S100A12	S100A16
S100A14	S100A4
S100A16	S100A6
S100A4	S100A7
S100A6	S100A8
S100A7	S100A9
S100A8	S100B
S100A9	S100P
S100B	SARDH
S100P	SAT2
SAR1B	SBSN
SARDH	SBSPON
SAT2	SCARA3
SBSN	SCD
SBSPON	SCD5
SCARA3	SCEL
SCD	SCG2
SCD5	SCG3
SCEL	SCG5
SCG2	SCGN
SCG3	SCIN
SCG5	SCLY
SCGN	SCN7A
SCIN	SDC1
SCLY	SDC2
SCN7A	SDC4
SDC1	SDCBP2
SDCBP2	SDHAF4
SDF2L1	SDR16C5
SDR16C5	SEC11C
SDR39U1	SEC14L4
SEC11C	SEC16B
SEC14L4	SELENOP
SEC16B	SELL
SEC23B	SELP
SEC61A1	SEMA3C
SEC61B	SEMA4D
SEC62	SEMA7A
SEC63	2001-09-01
SEL1L	2004-09-01
SELENOF	2006-09-01
SELENOK	SERF2
SELENOP	SERPINA1
SELL	SERPINA10
SELP	SERPINA3
SEMA7A	SERPINA4
SEPT1	SERPINA5
SEPT6	SERPINA6
SERF2	SERPINA7
SERPINA1	SERPINB10
SERPINA10	SERPINB2
SERPINA3	SERPINB3
SERPINA4	SERPINB5
SERPINA6	SERPINB7
SERPINA7	SERPINC1
SERPINB10	SERPIND1
SERPINB2	SERPINE1
SERPINB3	SERPINE2
SERPINB5	SERPINF1
SERPINB7	SERPINF2
SERPINB9	SERPING1
SERPINC1	SERPINI1
SERPIND1	SERPINI2
SERPINE1	SET
SERPINE2	SFN
SERPINF1	SFRP1
SERPINF2	SFRP2
SERPING1	SFRP4
SERPINH1	SGCB
SERPINI1	SGCD
SERPINI2	SGCE
SET	SGMS2
SFN	SH2D1A
SFRP1	SH3BGRL2
SFRP2	SH3YL1
SFRP4	SHANK2
SFXN2	SHBG
SGCD	SIDT2
SGSM3	SIGLEC1
SH2D1A	SIGMAR1
SH3YL1	SIRPA
SHANK2	SIRT7
SHBG	SKAP1
SIDT2	SKAP2
SIGLEC9	SLC10A7
SIL1	SLC12A2
SIRPA	SLC12A8
SIRT7	SLC14A1
SKAP1	SLC15A3
SKAP2	SLC15A4
SLC10A7	SLC16A10
SLC12A8	SLC16A3
SLC15A3	SLC16A7
SLC15A4	SLC1A1
SLC16A10	SLC1A2
SLC16A3	SLC25A15
SLC16A7	SLC29A1
SLC1A1	SLC29A3
SLC1A2	SLC2A1
SLC1A4	SLC2A3
SLC25A15	SLC2A5
SLC25A22	SLC2A6
SLC25A6	SLC34A2
SLC27A2	SLC35A2
SLC29A3	SLC35F6
SLC2A1	SLC37A4
SLC2A3	SLC38A2
SLC2A5	SLC38A7
SLC2A6	SLC38A9
SLC33A1	SLC39A11
SLC34A2	SLC39A14
SLC35A2	SLC3A1
SLC35F6	SLC41A1
SLC37A4	SLC43A1
SLC38A2	SLC43A3
SLC38A9	SLC44A4
SLC39A14	SLC4A1
SLC39A7	SLC4A2
SLC3A1	SLC4A4
SLC41A1	SLC4A7
SLC43A1	SLC6A14
SLC44A4	SLC7A8
SLC4A1	SLC9A8
SLC4A4	SLC9A9
SLC6A14	SLCO2A1
SLC7A8	SLIT3
SLC9A8	SLMAP
SLIT3	SLPI
SLMAP	SMAD2
SLPI	SMAD3
SMAD2	SMOC2
SMAD3	SMPDL3A
SMOC2	SMTN
SMPDL3B	SNCA
SMTN	SNCG
SNCA	SNED1
SNCG	SNRK
SND1	SNRPF
SNED1	SOD2
SNRPF	SORBS1
SNTB1	SORBS2
SOAT1	SORCS2
SORBS1	SP1
SORBS2	SP110
SP1	SPHK2
SP110	SPI1
SPARC	SPICE1
SPCS1	SPINK1
SPCS2	SPINT1
SPCS3	SPINT2
SPI1	SPN
SPINK1	SPNS1
SPINT1	SPON1
SPN	SPON2
SPNS1	SPOUT1
SPON1	SPP1
SPON2	SPPL2B
SPP1	SPRR3
SPPL2B	SPTA1
SPRR3	SPTB
SPTA1	SRGN
SPTB	SRPX
SRGN	SRPX2
SRP19	SRR
SRP54	SSC5D
SRP68	SSR3
SRP72	SST
SRPRA	ST3GAL1
SRPRB	ST3GAL4
SRPX	ST3GAL6
SRPX2	ST6GAL1
SRR	ST6GALNAC1
SSC5D	STARD10
SSR1	STARD5
SSR3	STC2
SSR4	STEAP2
SST	STEAP3
ST3GAL4	STEAP4
ST3GAL6	STK16
ST6GAL1	STK32C
ST6GALNAC1	STON2
STAMBPL1	STS
STARD10	STX11
STARD5	SUGCT
STC2	SULF1
STEAP2	SULT1B1
STK16	SULT1C2
STK32C	SULT2B1
STMN2	SUPT3H
STT3A	SUSD2
STX11	SVEP1
STXBP6	SYBU
SUCLG2	SYCN
SUCO	SYNC
SULF1	SYNM
SULT1B1	SYNPO2
SULT1C2	SYT7
SULT2B1	TACSTD2
SUPT3H	TAF10
SURF4	TAF12
SUSD2	TAF15
SVIP	TAF3
SYBU	TAGLN
SYCN	TAGLN3
SYNC	TAP2
SYNM	TAPBP
SYNPO2	TAPBPL
SYT7	TBC1D2
SYTL1	TBP
TAGLN	TC2N
TAGLN3	TCEA3
TAP1	TCL1A
TAP2	TCN1
TAPBP	TCN2
TATDN3	TDP1
TBC1D2	TEAD1
TBC1D24	TEK
TBL2	TEX30
TBP	TF
TBXAS1	TFDP1
TC2N	TFF1
TCEA3	TFF2
TCL1A	TFF3
TCN1	TFRC
TEAD1	TGFB1I1
TEX30	TGFB2
TF	TGFB3
TFDP1	TGFBI
TFF1	TGM2
TFF2	THAP4
TFF3	THBS1
TFRC	THBS2
TGFB1I1	THBS4
TGFB2	THEM4
TGFBI	THNSL2
TGM2	THSD4
THAP4	THSD7A
THBS1	TIAM1
THBS2	TIMM8B
THBS4	TIMP1
THNSL1	TIMP2
THNSL2	TIMP3
THSD4	TINAGL1
THY1	TKFC
TIAM1	TLR2
TIMP1	TLR7
TIMP2	TM6SF1
TIMP3	TMBIM1
TLR2	TMC4
TLR7	TMC5
TM6SF1	TMCO1
TM9SF2	TMEM119
TMBIM6	TMEM126B
TMC4	TMEM135
TMC5	TMEM161A
TMCO1	TMEM165
TMED2	TMEM223
TMED3	TMEM243
TMEM119	TMEM260
TMEM120B	TMEM35A
TMEM126B	TMEM45B
TMEM135	TMEM62
TMEM147	TMEM63C
TMEM161B	TMEM68
TMEM181	TMEM97
TMEM214	TMOD1
TMEM243	TMPRSS4
TMEM260	TMSB10
TMEM263	TMSB4X
TMEM35A	TNC
TMEM45B	TNFAIP6
TMEM51	TNFRSF10A
TMEM62	TNFRSF1A
TMEM63C	TNFRSF21
TMEM87B	TNFRSF6B
TMEM97	TNFSF4
TMOD1	TNK2
TMPRSS4	TNS4
TMSB10	TNXB
TMSB4X	TOMM20
TMX4	TOMM40L
TNC	TOP2A
TNFAIP6	TOX4
TNFRSF10A	TPCN2
TNFRSF21	TPD52L1
TNFRSF6B	TPM1
TNFSF4	TPM2
TNK2	TPPP
TNS4	TPPP3
TOMM20	TRAF1
TOP2A	TRAF3IP3
TPD52L1	TRAF4
TPM1	TRAM2
TPM2	TRIM29
TPM4	TRIP13
TPPP	TRIR
TPST2	TRMU
TRAF1	TSKU
TRAF3IP3	TSPAN15
TRAF4	TSPAN3
TRAM1	TSPAN8
TRAM2	TSPO
TRIAP1	TST
TRIM29	TTC39A
TRIP13	TTF2
TRIR	TTR
TRMT61B	TTYH2
TRMU	TTYH3
TSKU	TUBA8
TSPAN3	TUBB1
TSPAN8	TUBB2A
TSPO	TUBB2B
TTC39A	TUBB4A
TTR	TUBB4B
TTYH2	TUBB8
TTYH3	TUFT1
TUBA8	TXNIP
TUBB	TYROBP
TUBB1	UBAP2
TUBB2A	UBE2B
TUBB2B	UBL5
TUBB4A	UBN1
TUBB8	UBXN2A
TXN2	UCHL1
TXNIP	UCK2
TYMP	UGT1A10
TYROBP	UGT1A6
UBA5	UGT2A3
UFL1	UIMC1
UFM1	UNC93B1
UGT1A10	UPF3A
UGT1A6	UPP1
UGT2A3	UPRT
UIMC1	UQCC3
UNC93B1	URM1
UPF3A	VAMP5
UPRT	VAT1L
UQCC3	VAV3
UTS2	VCAN
VAT1L	VEZF1
VAV3	VGF
VCAN	VIL1
VEZF1	VILL
VGF	VLDLR
VIL1	VMP1
VILL	VNN1
VNN1	VNN2
VNN2	VPS37B
VSIG1	VRK3
VSIG2	VSIG1
VSIG4	VSIG2
VSNL1	VSIG4
VTCN1	VSNL1
VTN	VTCN1
VWA2	VTN
WAS	VWA2
WASHC2A	WAC
WDFY4	WAS
WDR34	WDFY4
WFDC2	WDHD1
WNK2	WDR34
XAF1	WFDC2
XDH	WNK2
XIRP1	WWTR1
XPNPEP1	XAF1
YARS	XDH
YBX1	XIRP1
YBX3	YOD1
YIPF6	YRDC
YOD1	YY1
YY1	ZAP70
ZAP70	ZBTB20
ZDHHC20	ZC3HAV1L
ZEB1	ZCCHC24
ZFP36L1	ZDHHC3
ZG16	ZDHHC5
ZG16B	ZEB1
ZNF185	ZFP36L1
ZNF24	ZFP36L2
ZNF330	ZG16
ZNF362	ZG16B
ZNF384	ZNF185
ZNF532	ZNF24
ZNF622	ZNF362
ZNF629	ZNF384
ZNF706	ZNF629
ZNHIT2	ZNF706
ZYX	ZNHIT2
