# Supplementary material for: Proteome Analysis of Pancreatic Tumors Implicates Extracellular Matrix in Patient Outcome
Source: Cancer Res Commun. 2022 Jun 14;2(6):434–46. doi: 10.1158/2767-9764.CRC-21-0100 (PMC10010336; doi:10.1158/2767-9764.CRC-21-0100)
Supplement: Table S4 — Proteins members of modules M1-M5 [file crc-21-0100-s06.xlsx]

## Sheet: Sheet1
Supplementary Table S4: Proteins members of modules M1-M5
M1	M2	M3	M4	M5
A1CF	ACP5	A1BG	A2ML1	ABI3BP
AADAC	ACTA1	A2M	ABHD17C	ABRACL
AARS	ADAMTS4	ACAN	ABLIM3	ACAP1
ABAT	ADAMTSL2	ADD2	ACSL5	ADA
ABCA8	AEBP1	ADH4	ACTG2	ADA2
ABHD10	ALDOC	ADIPOQ	ADAM15	ADAM28
ACACB	ALOX5	ADIRF	ADAM8	AIF1
ACADL	ALOX5AP	AFM	ADAM9	APBB1IP
ACADM	AMDHD2	AGT	ADGRF1	APOBEC3C
ACADS	AMPD3	AHSG	ADGRG1	APOL3
ACADSB	ANG	AHSP	ADGRG6	ARG1
ACAT1	ANGPTL2	ALB	AGR2	ARHGAP15
ACE2	ANKH	AMBP	AGR3	ARHGAP25
ACSM3	ANTXR1	ANK1	AHNAK2	ARHGAP9
ACSS1	APOL2	APCS	AK4	ART4
ACY3	ARL4C	APOA1	AKR1B10	AZU1
ADH1B	ARPC1B	APOA2	ALAS1	BCL2
ADH1C	BASP1	APOA4	ALDH3B1	BIN2
ADHFE1	C17orf49	APOB	ANGPTL4	BMX
AFMID	C1QTNF5	APOC1	ANKRD22	BPI
AGA	C5AR1	APOC3	ANKS3	C3AR1
AHCYL1	C5orf15	APOD	ANO1	CAMP
AKAP7	CACNA2D1	APOE	ANXA1	CARD16
AKR7A3	CACNB3	APOF	ANXA10	CD14
ALDH18A1	CALB2	APOH	ANXA13	CD163
ALDH1A1	CALD1	APOL1	AOC1	CD180
ALDH1A2	CAPG	APOM	ATP6V0C	CD247
ALDH1L1	CARD11	ARL6IP6	B2M	CD38
ALDH1L2	CAVIN3	ASPN	B3GALT5	CD3D
ALDH5A1	CCDC80	ATRN	BAIAP2	CD3E
ALDH6A1	CD3EAP	BCHE	BAIAP2L1	CD48
ALDOB	CD53	BGN	BCAS1	CD74
ALG13	CDH11	BPGM	BMP1	CD84
ALG14	CDH13	C1QA	C15orf48	CD93
ALG2	CEACAM5	C1QB	C1orf116	CELF2
ALG5	CEACAM6	C1QC	C2orf54	CHI3L1
AMT	CHST3	C1QTNF7	CA13	CHIT1
AMY2A	CILP	C1R	CA9	CLC
AMY2B	CLEC11A	C1S	CALML4	CORO1A
ANO9	CNN1	C2	CAPN8	CPM
ANPEP	CNN2	C3	CAPN9	CR1
AOX1	CNN3	C4A	CAPS	CRISP3
AP1M2	COL10A1	C4BPA	CD40	CSF1R
AP1S1	COL11A1	C4BPB	CD55	CTSG
ARFGAP3	COL12A1	C5	CD58	CTSS
ARFGEF3	COL3A1	C6	CD59	CYBB
ARFIP2	COL5A1	C7	CDA	CYFIP2
ARL1	COL5A2	C8A	CDCP1	CYP4F3
ARSD	COL5A3	C8B	CDH17	CYTH4
ARSE	COL8A1	C8G	CDHR2	DOCK2
ASB9	COL8A2	C9	CDS1	EFHD1
ASNS	COMP	CA1	CEACAM1	EVI2B
ASRGL1	COTL1	CA3	CEMIP	EVL
ATG4A	CPXM2	CD209	CHEK1	FABP3
ATP1B1	CPZ	CD5L	CHMP2B	FAM26F
ATPAF2	CRIP2	CETP	CLDN18	FCER1G
AUH	CSRP1	CFH	CLIC3	FCGR1A
B3GALNT2	CSRP2	CFHR1	COL17A1	FCGR2A
BANF2	CSRP3	CFHR5	COL7A1	FCN1
BCAT1	CSTA	CFI	CORO2A	FGL2
BCAT2	CTHRC1	CFP	CRABP2	FGR
BCKDHB	CTSB	CHL1	CSTB	FHL5
BCL7C	CTSD	CHRD	CTDNEP1	FOLR2
BDH1	CTSH	CHRDL1	CTSE	FRZB
BOLA3	CTSK	CHST12	CYP2S1	FYB1
C11orf54	CTSZ	CKM	CYP3A5	GABARAPL2
C11orf58	CYBA	CLEC3B	CYSTM1	GAL3ST4
C14orf159	DENND3	CLU	DHCR7	GAS7
C19orf25	DKK3	CNDP1	DHRS9	GBP5
C1orf27	DOK3	COL14A1	EFNB2	GIMAP4
C2orf88	DPT	COL1A1	ELOVL1	GIMAP7
C5orf22	DPYSL3	COL1A2	ENO3	GLIPR2
CA12	ECM1	COL2A1	ENTPD5	GNB4
CA4	ECM2	COLEC10	EPHA2	GPNMB
CACNA2D2	EDIL3	COLEC12	EPPK1	GPSM3
CADM4	EDNRA	CP	EPS8L1	GRAP
CADPS	EFEMP1	CPB2	EPS8L3	GRAP2
CAMK1D	EFEMP2	CPN1	ERAP2	GZMA
CAPN6	EMILIN2	CPN2	ERN2	GZMK
CASR	ENO2	CPXM1	ERO1A	HACD4
CBR4	FAM168A	CRISPLD2	EVPL	HCK
CCDC149	FAM26E	CRP	F3	HCLS1
CCDC47	FAP	CRYAB	FA2H	HLA-B
CCDC69	FBLN1	CYP1B1	FAM210A	HLA-DMA
CD36	FBLN2	CYR61	FANCI	HLA-DOB
CD99	FBLN5	DBH	FER1L6	HLA-DQB1
CDK5RAP3	FGD5	DCN	FERMT1	HLA-DRA
CEL	FGF2	DMTN	FIP1L1	HLA-DRB3
CELA2A	FHL2	DSG1	FLRT3	HPGDS
CELA2B	FHL3	ELN	FOSL2	HVCN1
CELA3A	FIBIN	EPB41	FSCN1	ICAM1
CELA3B	FILIP1L	EPB42	FXYD3	IDO1
CFTR	FLNA	F10	GALC	IL16
CHCHD1	FLNC	F11	GALNT5	INPP5D
CHCHD2	FMOD	F13A1	GALNT7	IQCB1
CHCHD6	FN1	F2	GCNT3	IRF8
CHDH	FNDC1	F5	GDA	ITGAL
CHGA	FSTL1	FABP4	GDPD3	ITGAM
CHGB	FTH1	FADS2	GLB1L2	ITGAX
CHID1	FTL	FAM198B	GPRC5A	ITGB7
CHN2	FZD1	FBXO7	GPRC5C	LAIR1
CKMT2	FZD7	FCGR2B	GSDMB	LCK
CLDN10	GBP1	FCN2	HACD2	LCP1
CLGN	GBP2	FCN3	HK2	LCP2
CLPS	GBP4	FETUB	HLA-G	LGALS9
CLYBL	GFPT2	FGA	HMGA1	LILRB4
CMC1	GPC1	FGB	HNRNPUL2	LIPA
CNBP	GPC6	FGF1	HPGD	LRRC25
COA1	GPX8	FGG	IFI35	LSP1
COA4	GREM1	FKBP14	IFIT1	LTF
COBL	GUSB	FOS	IFNGR1	MMP8
COBLL1	HAPLN3	GC	IGF2BP2	MMP9
COL6A6	HDAC10	GJA1	IGF2BP3	MNDA
COMTD1	HEPH	GLT8D2	IL18	MOXD1
COQ3	HIST1H1A	GNG11	IL1R2	MPEG1
COQ8A	HIST1H1B	GP1BA	IL1RN	MPO
COX17	HIVEP2	GP1BB	INAVA	MS4A1
COX6B1	HK3	GPLD1	INF2	MZB1
COX7A1	HLA-A	GPX3	INPP4B	NAIP
COX7A2	HMCN1	HABP2	ISG15	NCF4
COX7B	HOPX	HBB	ITGA2	NCKAP1L
CPA1	HSPB7	HBD	ITGA3	NGFR
CPA2	HTRA1	HBE1	ITGB6	NINJ1
CPB1	HTRA3	HBG2	ITGB8	NLRC4
CPE	ICAM2	HBQ1	ITPR3	NPL
CPT2	IFI16	HGFAC	JPT1	PADI2
CRAT	IFI30	HP	KALRN	PADI4
CRELD2	IGFBP3	HPR	KCTD15	PARVG
CTH	IGFBP5	HPSE	KDM5B	PDE1A
CTNNAL1	IGFBP7	HPX	KIAA1524	PIK3CD
CTNND2	IGKV4-1	HRAS	KIF23	PLCB2
CTRB2	IGKV6-21	HRG	KLK10	PLEK
CTRC	IGLV2-18	HSPA12A	KRT13	PLEKHO1
CTRL	IL18R1	HSPB6	KRT16	PLPP1
CUZD1	IL4I1	IFITM2	KRT17	PRAM1
CXADR	INHBA	IGFALS	KRT19	PRKCB
CYB5A	ISG20	IGFBP6	KRT6A	PRKCH
CYCS	ISLR	IGHA1	KRT7	PRTN3
CYP4F11	ITGA11	IGHG1	LAMA3	PSD4
DAD1	ITGA5	IGHG2	LAMB3	PTPRC
DAP	ITGB2	IGHG3	LAMC2	RAB37
DBT	JUNB	IGHG4	LDLR	RAB39A
DCDC2	KIAA0930	IGHM	LGALS3	RAB7B
DDC	KIF26B	IGHV1-18	LGALS3BP	RAC2
DDOST	KRT6B	IGHV1-2	LGALS4	RAP2C
DDRGK1	KYNU	IGHV1-3	LMO7	RASSF2
DDT	LAMTOR4	IGHV1-69	LPCAT2	RENBP
DHRS11	LCN2	IGHV2-26	LPCAT4	RETN
DHRS2	LGALS1	IGHV2-5	MACC1	RFTN1
DHTKD1	LMCD1	IGHV3-15	MAFF	RGS14
DHX32	LMOD1	IGHV3-35	MBOAT2	RGS19
DNAJB11	LOX	IGHV3-49	MED6	RIN3
DNAJB4	LOXL1	IGHV3-7	MELTF	RIPOR2
DNAJC12	LOXL2	IGHV3-72	MET	RNASE2
DNAJC25	LPP	IGHV3-73	MGAT3	S100A12
DNAJC3	LRRC15	IGHV3OR16-12	MGLL	S100A8
DPAGT1	LRRC17	IGHV4-28	MISP	S100A9
DPEP1	LTBP1	IGHV5-51	MKI67	SBSPON
DPM1	LTBP2	IGKC	MLPH	SEPT1
DTNA	LTBP3	IGKV1-16	MMP1	SEPT6
DTNB	LYZ	IGKV1-5	MSLN	SERPINB10
EARS2	MARCKSL1	IGKV2-30	MSMO1	SERPINB9
ECHDC3	MATN3	IGKV2D-29	MUC1	SH2D1A
ECI2	MAZ	IGKV3D-20	MUC13	SIGLEC9
ECSIT	MCUB	IGLC7	MUC16	SIRPA
EDEM1	MDK	IGLL5	MUC4	SKAP1
EEF1B2	MEGF6	IGLV3-19	MUC5AC	SKAP2
EEF1E1	MFAP2	IGLV3-21	MUC5B	SPI1
EIF1AX	MFAP4	IGLV3-9	MX1	SPN
EIF2AK3	MFAP5	IGLV6-57	MYO1A	ST6GAL1
EIF2S2	MFGE8	ITGA2B	NECTIN4	STARD5
EIF3C	MFSD1	ITGAE	NPC1	STMN2
EIF3J	MFSD10	ITIH1	NQO1	STX11
EIF4E3	MME	ITIH2	NT5E	TBXAS1
EIF4EBP1	MMP11	ITIH3	OAS1	TCL1A
EIF5A	MMP12	ITIH4	OAS2	THBS4
EMC4	MMP14	JCHAIN	OAS3	TLR2
ENPP1	MMP2	KLKB1	OASL	TLR7
ENTPD3	MMP3	KNG1	OAT	TMEM119
EPB41L4B	MMP7	KRT1	OCIAD2	TMEM35A
EPB41L5	MOB3A	KRT10	PADI1	TRAF1
EPCAM	MRC1	KRT14	PFKP	TRAF3IP3
EPHX1	MRC2	KRT2	PGK2	TUBB2B
EPHX2	MRGPRF	KRT78	PGM2L1	VEZF1
EPN3	MSRB2	LBP	PIGR	VSIG4
ERICH5	MSRB3	LCAT	PKP3	WAS
ERLEC1	MX2	LRG1	PLAT	WDFY4
ERO1B	MXRA5	LUM	PLAUR	ZAP70
ERP27	MYL6	LXN	PLEK2
ETFDH	MYLK	MAP1LC3A	PLS1
FAAH	NCF1	MASP1	PODXL
FAHD2A	NCF2	MASP2	PPL
FAM129A	NEDD9	MB	PPP1R11
FAM13A	NKIRAS2	MBL2	PROM1
FAM160A1	NNMT	MEST	PROM2
FAM162A	NOTCH3	MMRN1	PRSS8
FAM174B	NPR3	MPZ	PTGES
FAM3B	NRP2	MST1	PTTG1IP
FAM83F	NTM	MYL4	RAB27B
FAM8A1	OLFML2B	NCS1	RACGAP1
FAM98A	OMD	NDUFB1	RALGPS2
FBXO2	OSMR	NEFL	RBM3
FGL1	P3H1	NFATC1	REG4
FKBP11	P3H3	OAF	RHOC
FKBP2	P3H4	OGN	RHOF
FMO1	P4HA1	OLFML1	RNASET2
FMO5	P4HA2	OLFML3	S100A10
FNDC3A	PALLD	ORM1	S100A14
FOXO3	PCOLCE	ORM2	S100A16
FRAS1	PDCL	PALM2-AKAP2	S100A6
FREM2	PDGFRL	PAPPA	S100P
FUNDC2	PDLIM3	PARVB	SCEL
FURIN	PDLIM4	PDGFRA	SCIN
FUT1	PDLIM7	PEG10	SDCBP2
GALNT11	PDPN	PGLYRP2	SDR16C5
GAMT	PLAU	PGM5	SEMA7A
GAS2	PLBD1	PI16	SERPINB2
GATM	PLEKHG1	PIP	SERPINB3
GCAT	PLIN2	PKLR	SERPINB5
GCG	PLOD1	PLA2G2A	SFN
GCSH	PLOD2	PLAC9	SIRT7
GFM2	PLXDC2	PLG	SLC15A4
GFPT1	POSTN	PLTP	SLC16A3
GGACT	PPIC	PON1	SLC2A6
GGCT	PRAF2	PPBP	SLC35F6
GGT1	PRRX1	PRELP	SLC44A4
GHRL	PSMB10	PRG4	SLPI
GIPC2	QSOX1	PROC	SP1
GJB1	RAB23	PROS1	SP110
GLS2	RAB31	PROZ	SPINT1
GLUD2	RAC1	PRX	SPPL2B
GMPPB	RCN3	PYGM	SPRR3
GNMT	RFLNB	PZP	ST3GAL4
GNPNAT1	RNASE3	RFESD	ST6GALNAC1
GOLPH3L	ROR2	RNASE4	SULT1B1
GP2	RUNX1	S100A7	SULT1C2
GPHN	S100A11	S100B	SULT2B1
GPR108	S100A4	SBSN	SVIP
GPR39	SDC1	SCARA3	TBC1D2
GPT	SERPINF1	SEC14L4	TCN1
GPT2	SERPINH1	SELENOP	TEAD1
GRB10	SFRP2	SELL	TFF1
GRB14	SFRP4	SELP	TFF2
GSTA3	SGCD	SERPINA1	TFF3
GSTM3	SLC15A3	SERPINA10	TFRC
GSTM4	SLC29A3	SERPINA3	TGFB2
GSTT1	SLC2A5	SERPINA4	TMC5
GTPBP3	SLC6A14	SERPINA6	TMEM135
GYPC	SMTN	SERPINA7	TMEM45B
HACL1	SNED1	SERPINB7	TMEM62
HDDC3	SORBS1	SERPINC1	TMPRSS4
HDHD2	SPARC	SERPIND1	TNFRSF10A
HDLBP	SPON2	SERPINE2	TNFRSF21
HERPUD1	SRPX2	SERPINF2	TNK2
HGD	STAMBPL1	SERPING1	TNS4
HIBADH	STEAP2	SFRP1	TOP2A
HIBCH	SULF1	SHBG	TRIM29
HID1	SYNC	SLC2A1	TRIP13
HM13	SYNPO2	SLC4A1	TSKU
HMGCS2	TAGLN	SNCA	TSPAN3
HMGN5	TAP1	SNCG	TSPAN8
HNF1B	TAPBP	SPON1	TSPO
HOGA1	TGFB1I1	SPTA1	TTYH3
HOMER2	TGFBI	SPTB	TXNIP
HOOK1	TGM2	SRGN	UGT1A10
HSD17B8	THBS1	SRPX	UGT1A6
HSD3B7	THBS2	SSC5D	UNC93B1
HSP90B1	THY1	STC2	VILL
HSPA5	TIMP1	STK32C	VSIG1
HSPB11	TIMP2	SUSD2	VSIG2
HYI	TIMP3	SYNM	WFDC2
HYOU1	TM6SF1	TF	XDH
IBTK	TMSB10	TIAM1	ZG16B
ICA1	TNC	TRAM2	ZNF185
IDH2	TNFAIP6	TTR
IFT20	TNFRSF6B	TUBB1
IGFBP2	TNFSF4	VAV3
IMPA2	TPM1	VTN
INS	TPM2	YOD1
IQGAP2	TPM4
ISOC2	TUBB
JTB	TYMP
KANK4	TYROBP
KAT2B	VCAN
KBTBD11	VNN1
KCTD14	VSNL1
KCTD16	WDR34
KDF1	XAF1
KIAA0319L	ZDHHC20
KIAA0513	ZEB1
KIAA1324	ZNF384
KIF1A	ZNF532
KIF21A	ZYX
KLK1
KRT18
KSR1
LAMA1
LAMA2
LAMC3
LARP1
LARP1B
LDHD
LGALS2
LMAN1
LMF2
LRIG1
LRP8
LRRC59
MACROD1
MANEA
MAP7
MARC1
MARC2
2002-03-01
MAST3
MAT1A
MCCC1
MCCC2
MCEE
MCFD2
MECOM
METTL7A
MGST1
MISP3
MITD1
MKNK1
MLYCD
MMAB
MPI
MRPL32
MRPL34
MRPL52
MRPS28
MSI1
MT-ND2
MTHFD2
MTIF3
MTURN
MTUS1
MTUS2
MUT
MYEF2
MYO5C
NAA16
NADK2
NCLN
NDUFAB1
NDUFAF1
NEDD4L
NFIA
NFIC
NFXL1
NMRK1
NOMO1
NOSTRIN
NPNT
NQO2
NRCAM
NUCB2
NUCKS1
NUDT12
NUDT6
NUDT9
OGDHL
OS9
OSTC
OTC
OXSM
P4HB
PABPC4
PACSIN1
PAIP2B
PALM3
PBLD
PBX1
PCCA
PCCB
PCGF6
PCK2
PCSK1
PCSK1N
PCSK2
PDCD4
PDF
PDIA2
PDIA4
PDIA6
PDK2
PDZK1
PEBP1
PFDN4
PGM3
PGPEP1
PHGDH
PHYHD1
PHYHIPL
PIGX
PLA2G1B
PLCB1
PLCXD3
PLEKHS1
PLPP3
PLVAP
PLXNA2
PM20D2
PMM2
PNLIP
PNLIPRP1
PNLIPRP2
POLR2D
POMP
PPIF
PPM1L
PPP1R1B
PPP1R9A
PRDX4
PRKAR2B
PRKCQ
PROX1
PRRC1
PRSS1
PRSS2
PRSS3
PSAT1
PTER
PTMA
PTPRN
PTPRN2
PTRH1
PTRH2
PWWP2B
PYCR1
PYCR2
PYM1
PYURF
R3HCC1
RAB26
RAB39B
RAB3A
RAB3B
RAB3C
RAB3D
RAP1GAP
RARRES2
RBKS
RBP1
REEP6
REG1A
REG1B
REG3A
RGN
RIDA
RNASE1
RNPC3
RPH3AL
RPL10
RPL11
RPL13
RPL14
RPL15
RPL18
RPL18A
RPL19
RPL22L1
RPL23
RPL23A
RPL24
RPL28
RPL29
RPL3
RPL30
RPL31
RPL32
RPL34
RPL35
RPL38
RPL3L
RPL4
RPL5
RPL7
RPL9
RPLP0
RPLP2
RPN2
RPS10
RPS11
RPS13
RPS15
RPS17
RPS18
RPS2
RPS23
RPS24
RPS26
RPS27L
RPS28
RPS4X
RPS5
RPS6
RPS7
RPS8
RPS9
RRBP1
RSAD1
RSL24D1
RUNDC1
RWDD4
S100A1
SAR1B
SARDH
SAT2
SCD5
SCG2
SCG3
SCG5
SCGN
SCLY
SCN7A
SDF2L1
SDR39U1
SEC11C
SEC16B
SEC23B
SEC61A1
SEC61B
SEC62
SEC63
SEL1L
SELENOF
SERPINI1
SERPINI2
SET
SFXN2
SGSM3
SH3YL1
SHANK2
SIDT2
SIL1
SLC12A8
SLC16A10
SLC16A7
SLC1A2
SLC1A4
SLC25A15
SLC25A22
SLC27A2
SLC33A1
SLC35A2
SLC37A4
SLC38A2
SLC39A14
SLC39A7
SLC3A1
SLC41A1
SLC43A1
SLC4A4
SLC7A8
SMPDL3B
SND1
SNTB1
SOAT1
SORBS2
SPCS1
SPCS2
SPCS3
SPINK1
SRP19
SRP54
SRP68
SRP72
SRPRA
SRPRB
SRR
SSR1
SSR3
SSR4
SST
STARD10
STT3A
STXBP6
SUCLG2
SUCO
SURF4
SYBU
SYCN
SYTL1
TAGLN3
TATDN3
TBC1D24
TBL2
TC2N
TCEA3
THAP4
THNSL1
TM9SF2
TMED2
TMED3
TMEM120B
TMEM126B
TMEM147
TMEM161B
TMEM181
TMEM214
TMEM51
TMEM63C
TMEM87B
TMEM97
TOMM20
TPD52L1
TPPP
TPST2
TRAM1
TRIAP1
TRMT61B
TRMU
TUBA8
TUBB8
TXN2
UBA5
UFL1
UFM1
UPF3A
UPRT
UQCC3
UTS2
VAT1L
VWA2
WNK2
XPNPEP1
YARS
YBX3
YIPF6
YY1
ZNF330
ZNF622
