# Supplementary material for: Proteome Analysis of Pancreatic Tumors Implicates Extracellular Matrix in Patient Outcome
Source: Cancer Res Commun. 2022 Jun 14;2(6):434–46. doi: 10.1158/2767-9764.CRC-21-0100 (PMC10010336; doi:10.1158/2767-9764.CRC-21-0100)
Supplement: Table S5-S9 — Enriched pathways in Module M1-M5 [file crc-21-0100-s07.xlsx]

## Sheet: Table S5_M1-enriched pathways
Supplementary Table S5: Enriched pathways in module M1
KEGG_2019
Term	P-value	Adjusted P-value	Odds Ratio	Combined Score	Genes
Ribosome	9.28615e-36	2.86013e-33	10.087	813.661	RPL4;RPL5;RPL30;RPL3;RPL32;RPL31;RPL34;RPLP0;MRPL34;RPL9;MRPL32;RPL7;RPS15;RPS4X;RPS17;RPL18A;RPS18;RPL35;RPLP2;RPL38;RPS11;RPS10;RPS13;RPS9;RPS7;RPS8;RPL23;RPS5;RPS6;RPL24;RPL29;RPL28;RPL10;RPL11;RPS27L;RPL14;RPL13;RPL15;RPS2;RPL18;RPL19;RPL23A;RPL3L;RPS26;RPS28;RPL22L1;RSL24D1;RPS24;RPS23
Valine, leucine and isoleucine degradation	5.87927e-18	9.05407e-16	13.1234	520.671	MCCC2;HIBADH;BCKDHB;MCCC1;ABAT;ACADSB;ACAT1;MCEE;ALDH6A1;AUH;PCCA;DBT;PCCB;AOX1;HMGCS2;ACADM;BCAT1;ACADS;HIBCH;BCAT2
Protein export	1.10588e-17	1.13537e-15	20.5409	801.985	SRP19;HSPA5;SRP54;SRP68;SPCS3;SEC61A1;SPCS2;SPCS1;SRP72;SRPRA;SRPRB;SEC61B;SEC62;SEC63;SEC11C
Protein processing in endoplasmic reticulum	1.75168e-17	1.34879e-15	6.29921	243.045	ERO1B;TRAM1;RPN2;SAR1B;SEL1L;RRBP1;HSP90B1;HERPUD1;SEC61A1;ERLEC1;LMAN1;OS9;SSR1;SEC61B;SEC62;SIL1;SEC23B;SEC63;HSPA5;SSR4;FBXO2;EDEM1;SSR3;EIF2AK3;PDIA6;DDOST;PDIA4;DNAJC3;DAD1;DNAJB11;STT3A;HYOU1;P4HB
Pancreatic secretion	3.69181e-14	2.27416e-12	7.39193	228.633	PNLIPRP1;CPA2;CELA3A;PNLIPRP2;PRSS1;CPA1;CELA3B;CELA2A;CPB1;CELA2B;AMY2A;AMY2B;PLA2G1B;RAB3D;CEL;ATP1B1;SLC4A4;CTRL;PRSS3;PLCB1;PRSS2;CFTR;PNLIP
Propanoate metabolism	2.55312e-13	1.3106e-11	13.7795	399.555	BCKDHB;ABAT;ACACB;ACAT1;MCEE;ALDH6A1;PCCA;DBT;PCCB;SUCLG2;ACADM;MLYCD;ACSS1;HIBCH
Protein digestion and absorption	3.80765e-10	1.67537e-08	6.29921	136.623	CPA2;CELA3A;PRSS1;CELA2A;CPA1;CELA3B;CELA2B;CPB1;SLC3A1;SLC16A10;ATP1B1;ACE2;SLC7A8;CTRL;COL6A6;PRSS3;PRSS2;SLC38A2
Glycine, serine and threonine metabolism	2.34257e-09	9.01891e-08	9.44882	187.767	GCSH;GAMT;SRR;GATM;PSAT1;CTH;CHDH;AMT;SARDH;PHGDH;GCAT;GNMT
Glyoxylate and dicarboxylate metabolism	1.64143e-08	5.61734e-07	10.4987	188.19	GCSH;MCEE;PCCA;AFMID;PCCB;AMT;HYI;HOGA1;ACSS1;ACAT1
N-Glycan biosynthesis	3.16445e-06	9.7465e-05	6.29921	79.7703	DPAGT1;DPM1;RPN2;DAD1;ALG5;ALG14;ALG2;STT3A;ALG13;DDOST
Fatty acid degradation	8.12359e-06	0.00022746	6.44238	75.5094	ADH1C;ACADL;CPT2;ADH1B;ECI2;ACADM;ACADS;ACADSB;ACAT1
Alanine, aspartate and glutamate metabolism	1.08876e-05	0.000279448	7.1991	82.2705	GLUD2;ALDH5A1;GLS2;GPT2;GFPT1;ASNS;GPT;ABAT
Butanoate metabolism	2.08208e-05	0.000493293	7.87402	84.8784	ALDH5A1;ACSM3;BDH1;ABAT;HMGCS2;ACADS;ACAT1
Fat digestion and absorption	3.73682e-05	0.000822101	6.14557	62.6522	PNLIPRP1;PNLIPRP2;CLPS;PLA2G1B;CD36;CEL;PLPP3;PNLIP
Glutathione metabolism	6.18436e-05	0.00126985	5.06187	49.0541	GSTM4;GGCT;GSTM3;GSTA3;ANPEP;IDH2;MGST1;GSTT1;GGT1
REACTOME_2019
Term	P-value	Adjusted P-value	Odds Ratio	Combined Score	Genes
SRP-dependent cotranslational protein targeting to membrane Homo sapiens R-HSA-1799339	2.60943e-63	3.99242e-60	17.9557	2587.48	RPL4;RPL5;SRP19;RPL30;TRAM1;RPL3;RPL32;RPL31;RPL34;RPLP0;SRP54;RPL9;RPL7;RPS15;RPS4X;SEC61A1;RPS17;RPL18A;RPS18;RPL35;RPLP2;RPL38;SEC61B;RPS11;RPS10;RPS13;RPS9;RPS7;SSR4;RPS8;RPL23;RPS5;RPS6;SSR3;DDOST;RPL24;RPL29;RPL28;RPN2;RPL10;RPL11;SRP72;RPL14;SSR1;RPL13;RPL15;RPS2;RPL18;RPL19;SEC11C;RPL23A;SRP68;RPL3L;RPS26;SPCS3;RPS28;SPCS2;SPCS1;SRPRB;RPS24;RPS23
Translation Homo sapiens R-HSA-72766	8.0519e-60	6.1597e-57	13.9751	1901.58	RPL4;RPL5;SRP19;RPL30;TRAM1;RPL3;RPL32;RPL31;RPL34;RPLP0;SRP54;RPL9;RPL7;EEF1B2;RPS15;RPS4X;SEC61A1;RPS17;RPL18A;RPS18;RPL35;RPLP2;RPL38;SEC61B;RPS11;RPS10;RPS13;RPS9;RPS7;SSR4;RPS8;EIF1AX;RPL23;RPS5;RPS6;SSR3;DDOST;RPL24;RPL29;RPL28;RPN2;RPL10;RPL11;SRP72;EIF4EBP1;RPL14;SSR1;RPL13;RPL15;RPS2;RPL18;RPL19;SEC11C;RPL23A;SRP68;EIF2S2;RPL3L;RPS26;SPCS3;RPS28;SPCS2;SPCS1;EIF3J;SRPRB;EIF3C;RPS24;RPS23
Metabolism of amino acids and derivatives Homo sapiens R-HSA-71291	1.76418e-52	8.99732e-50	7.99154	952.326	RPL4;RPL5;RPL30;RPL3;RPL32;HIBADH;RPL31;RPL34;RPLP0;GPT;RPL9;RPL7;DHTKD1;GCSH;RPS15;RPS4X;RPS17;RPL18A;AUH;RPS18;DBT;RPL35;RPLP2;RPL38;PHGDH;RPS11;RPS10;RPS13;HIBCH;GAMT;MCCC2;RPS9;RPS7;HGD;RPS8;RPL23;GPT2;RPS5;MCCC1;RPS6;BCKDHB;AMT;MAT1A;ASRGL1;GCAT;SLC25A15;RPL24;RPL29;EEF1E1;BCAT1;RPL28;BCAT2;DDC;RPL10;GLS2;RPL11;ACAT1;CKMT2;AFMID;RPL14;RPL13;RPL15;RPS2;RPL18;RPL19;PYCR1;ASNS;PYCR2;RPL23A;ACAD…
Viral mRNA Translation Homo sapiens R-HSA-192823	3.46621e-45	1.32583e-42	16.8729	1727.33	RPL4;RPL5;RPL30;RPL3;RPL32;RPL10;RPL31;RPL34;RPLP0;RPL11;RPL9;RPL7;RPS4X;RPS15;RPS17;RPL18A;RPS18;RPL14;RPL35;RPLP2;RPL13;RPL38;RPL15;RPS2;RPS11;RPL18;RPS10;RPS13;RPL19;RPS9;RPS7;RPS8;RPL23;RPS5;RPS6;RPL23A;RPL3L;DNAJC3;RPS26;RPS28;RPL24;RPL29;RPL28;RPS24;RPS23
Formation of a pool of free 40S subunits Homo sapiens R-HSA-72689	1.05007e-44	3.21322e-42	15.4199	1561.5	RPL4;RPL5;RPL30;RPL3;RPL32;RPL10;RPL31;RPL34;RPLP0;RPL11;RPL9;RPL7;RPS4X;RPS15;RPS17;RPL18A;RPS18;RPL14;RPL35;RPLP2;RPL13;RPL38;RPL15;RPS2;RPS11;RPL18;RPS10;RPS13;RPL19;RPS9;RPS7;RPS8;EIF1AX;RPL23;RPS5;RPS6;RPL23A;RPL3L;RPS26;RPS28;EIF3J;RPL24;RPL29;EIF3C;RPL28;RPS24;RPS23
Metabolism Homo sapiens R-HSA-1430728	3.13475e-44	7.99361e-42	3.00434	300.948	RPL4;RPL5;PRSS1;RPL30;ALDH1L1;FAAH;RPL3;AHCYL1;RPL32;AMY2A;RPL31;AMY2B;RPL34;ECI2;RPL9;ALDH1L2;RPL7;GCSH;RPS15;ABHD10;RPS17;AKR7A3;RPL18A;RPS18;RPL35;ENPP1;RPL38;MLYCD;PRSS3;RPS11;GGT1;RPS10;PDK2;RPS13;NUDT12;GAMT;MCCC2;RPS9;RPS7;HGD;RPS8;RPL23;GPT2;RPS5;CTRB2;RPS6;MCCC1;CACNA2D2;CEL;MAT1A;ASRGL1;GCAT;COX6B1;CLPS;MTHFD2;RBP1;RPL24;SUCLG2;DPEP1;TMEM126B;RPL29;RPL28;SLC27A2;PNLIP;SAR1B;MGST1;GSTT1;…
Selenoamino acid metabolism Homo sapiens R-HSA-2408522	9.12575e-44	1.99463e-41	13.9037	1377.89	RPL4;RPL5;RPL30;RPL3;RPL32;RPL31;RPL34;RPLP0;RPL9;RPL7;RPS15;RPS4X;RPS17;RPL18A;RPS18;RPL35;RPLP2;RPL38;RPS11;RPS10;RPS13;RPS9;RPS7;RPS8;RPL23;RPS5;RPS6;MAT1A;RPL24;RPL29;EEF1E1;RPL28;RPL10;RPL11;RPL14;RPL13;RPL15;RPS2;RPL18;RPL19;RPL23A;RPL3L;GNMT;RPS26;RPS28;CTH;SCLY;RPS24;RPS23
Eukaryotic Translation Elongation Homo sapiens R-HSA-156842	1.14412e-43	2.18813e-41	15.925	1574.61	RPL4;RPL5;RPL30;RPL3;RPL32;RPL10;RPL31;RPL34;RPLP0;RPL11;RPL9;RPL7;EEF1B2;RPS4X;RPS15;RPS17;RPL18A;RPS18;RPL14;RPL35;RPLP2;RPL13;RPL38;RPL15;RPS2;RPS11;RPL18;RPS10;RPS13;RPL19;RPS9;RPS7;RPS8;RPL23;RPS5;RPS6;RPL23A;RPL3L;RPS26;RPS28;RPL24;RPL29;RPL28;RPS24;RPS23
Peptide chain elongation Homo sapiens R-HSA-156902	1.2773e-43	2.1714e-41	16.4979	1629.44	RPL4;RPL5;RPL30;RPL3;RPL32;RPL10;RPL31;RPL34;RPLP0;RPL11;RPL9;RPL7;RPS4X;RPS15;RPS17;RPL18A;RPS18;RPL14;RPL35;RPLP2;RPL13;RPL38;RPL15;RPS2;RPS11;RPL18;RPS10;RPS13;RPL19;RPS9;RPS7;RPS8;RPL23;RPS5;RPS6;RPL23A;RPL3L;RPS26;RPS28;RPL24;RPL29;RPL28;RPS24;RPS23
L13a-mediated translational silencing of Ceruloplasmin expression Homo sapiens R-HSA-156827	1.48438e-43	2.2711e-41	14.2624	1406.5	RPL4;RPL5;RPL30;RPL3;RPL32;RPL10;RPL31;RPL34;RPLP0;RPL11;RPL9;RPL7;RPS15;RPS4X;RPS17;RPL18A;RPS18;RPL14;RPL35;RPLP2;RPL13;RPL38;RPL15;RPS2;RPS11;RPL18;RPS10;RPS13;RPL19;RPS9;RPS7;RPS8;EIF1AX;RPL23;RPS5;RPS6;RPL23A;EIF2S2;RPL3L;RPS26;RPS28;EIF3J;RPL24;RPL29;EIF3C;RPL28;RPS24;RPS23
3' -UTR-mediated translational regulation Homo sapiens R-HSA-157279	1.48438e-43	2.06463e-41	14.2624	1406.5	RPL4;RPL5;RPL30;RPL3;RPL32;RPL10;RPL31;RPL34;RPLP0;RPL11;RPL9;RPL7;RPS15;RPS4X;RPS17;RPL18A;RPS18;RPL14;RPL35;RPLP2;RPL13;RPL38;RPL15;RPS2;RPS11;RPL18;RPS10;RPS13;RPL19;RPS9;RPS7;RPS8;EIF1AX;RPL23;RPS5;RPS6;RPL23A;EIF2S2;RPL3L;RPS26;RPS28;EIF3J;RPL24;RPL29;EIF3C;RPL28;RPS24;RPS23
GTP hydrolysis and joining of the 60S ribosomal subunit Homo sapiens R-HSA-72706	2.6144e-43	3.33336e-41	14.1291	1385.36	RPL4;RPL5;RPL30;RPL3;RPL32;RPL10;RPL31;RPL34;RPLP0;RPL11;RPL9;RPL7;RPS15;RPS4X;RPS17;RPL18A;RPS18;RPL14;RPL35;RPLP2;RPL13;RPL38;RPL15;RPS2;RPS11;RPL18;RPS10;RPS13;RPL19;RPS9;RPS7;RPS8;EIF1AX;RPL23;RPS5;RPS6;RPL23A;EIF2S2;RPL3L;RPS26;RPS28;EIF3J;RPL24;RPL29;EIF3C;RPL28;RPS24;RPS23
Cap-dependent Translation Initiation Homo sapiens R-HSA-72737	4.60213e-43	5.41635e-41	13.5378	1319.73	RPL4;RPL5;RPL30;RPL3;RPL32;RPL31;RPL34;RPLP0;RPL9;RPL7;RPS15;RPS4X;RPS17;RPL18A;RPS18;RPL35;RPLP2;RPL38;RPS11;RPS10;RPS13;RPS9;RPS7;RPS8;EIF1AX;RPL23;RPS5;RPS6;RPL24;RPL29;RPL28;RPL10;RPL11;EIF4EBP1;RPL14;RPL13;RPL15;RPS2;RPL18;RPL19;RPL23A;EIF2S2;RPL3L;RPS26;RPS28;EIF3J;EIF3C;RPS24;RPS23
Eukaryotic Translation Initiation Homo sapiens R-HSA-72613	4.60213e-43	5.02947e-41	13.5378	1319.73	RPL4;RPL5;RPL30;RPL3;RPL32;RPL31;RPL34;RPLP0;RPL9;RPL7;RPS15;RPS4X;RPS17;RPL18A;RPS18;RPL35;RPLP2;RPL38;RPS11;RPS10;RPS13;RPS9;RPS7;RPS8;EIF1AX;RPL23;RPS5;RPS6;RPL24;RPL29;RPL28;RPL10;RPL11;EIF4EBP1;RPL14;RPL13;RPL15;RPS2;RPL18;RPL19;RPL23A;EIF2S2;RPL3L;RPS26;RPS28;EIF3J;EIF3C;RPS24;RPS23
Selenocysteine synthesis Homo sapiens R-HSA-2408557	1.00455e-42	1.02464e-40	15.929	1540.4	RPL4;RPL5;RPL30;RPL3;RPL32;RPL10;RPL31;RPL34;RPLP0;RPL11;RPL9;RPL7;RPS4X;RPS15;RPS17;RPL18A;RPS18;RPL14;RPL35;RPLP2;RPL13;RPL38;RPL15;RPS2;RPS11;RPL18;RPS10;RPS13;RPL19;RPS9;RPS7;RPS8;RPL23;RPS5;RPS6;RPL23A;RPL3L;RPS26;RPS28;RPL24;RPL29;RPL28;RPS24;RPS23
Eukaryotic Translation Termination Homo sapiens R-HSA-72764	1.00455e-42	9.606e-41	15.929	1540.4	RPL4;RPL5;RPL30;RPL3;RPL32;RPL10;RPL31;RPL34;RPLP0;RPL11;RPL9;RPL7;RPS4X;RPS15;RPS17;RPL18A;RPS18;RPL14;RPL35;RPLP2;RPL13;RPL38;RPL15;RPS2;RPS11;RPL18;RPS10;RPS13;RPL19;RPS9;RPS7;RPS8;RPL23;RPS5;RPS6;RPL23A;RPL3L;RPS26;RPS28;RPL24;RPL29;RPL28;RPS24;RPS23
Nonsense Mediated Decay (NMD) independent of the Exon Junction Complex (EJC) Homo sapiens R-HSA-975956	3.74688e-42	3.37219e-40	15.5711	1485.29	RPL4;RPL5;RPL30;RPL3;RPL32;RPL10;RPL31;RPL34;RPLP0;RPL11;RPL9;RPL7;RPS4X;RPS15;RPS17;RPL18A;RPS18;RPL14;RPL35;RPLP2;RPL13;RPL38;RPL15;RPS2;RPS11;RPL18;RPS10;RPS13;RPL19;RPS9;RPS7;RPS8;RPL23;RPS5;RPS6;RPL23A;RPL3L;RPS26;RPS28;RPL24;RPL29;RPL28;RPS24;RPS23
Nonsense-Mediated Decay (NMD) Homo sapiens R-HSA-927802	2.52617e-39	2.14725e-37	13.371	1188.33	RPL4;RPL5;RPL30;RPL3;RPL32;RPL10;RPL31;RPL34;RPLP0;RPL11;RPL9;RPL7;RPS15;RPS4X;RPS17;RPL18A;RPS18;RPL14;RPL35;RPLP2;RPL13;RPL38;RPL15;RPS2;RPS11;RPL18;RPS10;RPS13;RPL19;RPS9;RPS7;RPS8;RPL23;RPS5;RPS6;UPF3A;RPL23A;RPL3L;RPS26;RPS28;RPL24;RPL29;RPL28;RPS24;RPS23
Nonsense Mediated Decay (NMD) enhanced by the Exon Junction Complex (EJC) Homo sapiens R-HSA-975957	2.52617e-39	2.03423e-37	13.371	1188.33	RPL4;RPL5;RPL30;RPL3;RPL32;RPL10;RPL31;RPL34;RPLP0;RPL11;RPL9;RPL7;RPS15;RPS4X;RPS17;RPL18A;RPS18;RPL14;RPL35;RPLP2;RPL13;RPL38;RPL15;RPS2;RPS11;RPL18;RPS10;RPS13;RPL19;RPS9;RPS7;RPS8;RPL23;RPS5;RPS6;UPF3A;RPL23A;RPL3L;RPS26;RPS28;RPL24;RPL29;RPL28;RPS24;RPS23
Metabolism of proteins Homo sapiens R-HSA-392499	9.45594e-39	7.23379e-37	3.69507	323.519	RPL4;DPAGT1;RPL5;GALNT11;SRP19;RPL30;RPL3;RPL32;RPL31;RPL34;MPI;RPL9;MANEA;TOMM20;RPL7;RPS15;EEF1B2;RPS17;CHCHD2;RPL18A;RPS18;ANPEP;RPL35;RPL38;RPS11;SEC62;RPS10;RPS13;SEC63;RPS9;RPS7;EIF1AX;RPS8;RPL23;RPS5;IGFBP2;RPS6;ALG5;ALG2;ALG14;ALG13;PDIA6;DPM1;ACE2;DNAJB11;RPL24;RPL29;RPL28;CPB1;RPN2;KLK1;SAR1B;COX17;SEL1L;HSP90B1;LDHD;EIF4EBP1;SSR1;ARSD;ARSE;SEC16B;HSPA5;EDEM1;PMM2;GFPT1;EIF2AK3;ASNS;EIF…
Influenza Viral RNA Transcription and Replication Homo sapiens R-HSA-168273	3.15485e-36	2.29853e-34	11.3189	925.253	RPL4;RPL5;RPL30;RPL3;RPL32;RPL10;RPL31;RPL34;RPLP0;RPL11;RPL9;RPL7;RPS15;RPS4X;RPS17;RPL18A;RPS18;POLR2D;RPL14;RPL35;RPLP2;RPL13;RPL38;RPL15;RPS2;RPS11;RPL18;RPS10;RPS13;RPL19;RPS9;RPS7;RPS8;RPL23;RPS5;RPS6;RPL23A;RPL3L;RPS26;DNAJC3;RPS28;RPL24;RPL29;RPL28;RPS24;RPS23
Influenza Life Cycle Homo sapiens R-HSA-168255	7.57219e-35	5.26612e-33	10.6531	836.97	RPL4;RPL5;RPL30;RPL3;RPL32;RPL10;RPL31;RPL34;RPLP0;RPL11;RPL9;RPL7;RPS15;RPS4X;RPS17;RPL18A;RPS18;POLR2D;RPL14;RPL35;RPLP2;RPL13;RPL38;RPL15;RPS2;RPS11;RPL18;RPS10;RPS13;RPL19;RPS9;RPS7;RPS8;RPL23;RPS5;RPS6;RPL23A;RPL3L;RPS26;DNAJC3;RPS28;RPL24;RPL29;RPL28;RPS24;RPS23
Influenza Infection Homo sapiens R-HSA-168254	4.07783e-33	2.71264e-31	9.85591	735.051	RPL4;RPL5;RPL30;RPL3;RPL32;RPL10;RPL31;RPL34;RPLP0;RPL11;RPL9;RPL7;RPS15;RPS4X;RPS17;RPL18A;RPS18;POLR2D;RPL14;RPL35;RPLP2;RPL13;RPL38;RPL15;RPS2;RPS11;RPL18;RPS10;RPS13;RPL19;RPS9;RPS7;RPS8;RPL23;RPS5;RPS6;RPL23A;RPL3L;RPS26;DNAJC3;RPS28;RPL24;RPL29;RPL28;RPS24;RPS23
Major pathway of rRNA processing in the nucleolus Homo sapiens R-HSA-6791226	2.13036e-29	1.3581e-27	8.53809	563.673	RPL4;RPL5;RPL30;RPL3;RPL32;RPL10;RPL31;RPL34;RPLP0;RPL11;RPS27L;RPL9;RPL7;RPS15;RPS4X;RPS17;RPL18A;RPS18;RPL14;RPL35;RPLP2;RPL13;RPL38;RPL15;RPS2;RPS11;RPL18;RPS10;RPS13;RPL19;RPS9;RPS7;RPS8;RPL23;RPS5;RPS6;RPL23A;RPL3L;RPS26;RPS28;RPL24;RPL29;RPL28;RPS24;RPS23
rRNA processing Homo sapiens R-HSA-72312	9.46719e-28	5.79392e-26	7.87402	489.957	RPL4;RPL5;RPL30;RPL3;RPL32;RPL10;RPL31;RPL34;RPLP0;RPL11;RPS27L;RPL9;RPL7;RPS15;RPS4X;RPS17;RPL18A;RPS18;RPL14;RPL35;RPLP2;RPL13;RPL38;RPL15;RPS2;RPS11;RPL18;RPS10;RPS13;RPL19;RPS9;RPS7;RPS8;RPL23;RPS5;RPS6;RPL23A;RPL3L;RPS26;RPS28;RPL24;RPL29;RPL28;RPS24;RPS23
Infectious disease Homo sapiens R-HSA-5663205	2.79307e-19	1.64361e-17	4.5253	193.33	RPL4;RPL5;RPL30;RPL3;RPL32;RPL31;RPL34;RPLP0;RPL9;RPL7;RPS15;RPS4X;RPS17;RPL18A;RPS18;AP1S1;RPL35;RPLP2;RPL38;RPS11;RPS10;RPS13;RPS9;RPS7;RPS8;RPL23;RPS5;RPS6;DNAJC3;RPL24;RPL29;RPL28;RPL10;RPL11;NEDD4L;FURIN;POLR2D;RPL14;RPL13;RPL15;RPS2;RPL18;AP1M2;RPL19;RPL23A;RPL3L;RPS26;RPS28;RPS24;RPS23
Formation of the ternary complex, and subsequently, the 43S complex Homo sapiens R-HSA-72695	7.06163e-19	4.00159e-17	13.2283	552.871	RPS9;RPS7;RPS8;EIF1AX;RPS5;RPS6;EIF2S2;RPS4X;RPS15;RPS26;RPS17;RPS28;RPS18;EIF3J;RPS2;RPS11;EIF3C;RPS10;RPS13;RPS24;RPS23
Activation of the mRNA upon binding of the cap-binding complex and eIFs, and subsequent binding to 43S Homo sapiens R-HSA-72662	1.47044e-18	8.03492e-17	11.9468	490.546	RPS9;RPS7;RPS8;EIF1AX;RPS5;RPS6;EIF2S2;RPS4X;RPS15;RPS26;RPS17;RPS28;RPS18;EIF3J;EIF4EBP1;RPS2;RPS11;EIF3C;RPS10;RPS13;RPS24;RPS23
Ribosomal scanning and start codon recognition Homo sapiens R-HSA-72702	1.81621e-17	9.58209e-16	11.6038	447.294	RPS9;RPS7;RPS8;EIF1AX;RPS5;RPS6;EIF2S2;RPS4X;RPS15;RPS26;RPS17;RPS28;RPS18;EIF3J;RPS2;RPS11;EIF3C;RPS10;RPS13;RPS24;RPS23
Translation initiation complex formation Homo sapiens R-HSA-72649	1.81621e-17	9.26269e-16	11.6038	447.294	RPS9;RPS7;RPS8;EIF1AX;RPS5;RPS6;EIF2S2;RPS4X;RPS15;RPS26;RPS17;RPS28;RPS18;EIF3J;RPS2;RPS11;EIF3C;RPS10;RPS13;RPS24;RPS23
Disease Homo sapiens R-HSA-1643685	1.30639e-13	6.44767e-12	2.78034	82.4826	RPL4;RPL5;RPL30;RPL3;RPL32;RPL31;RPL34;RPLP0;RPL9;RPL7;RPS15;RPS4X;RPS17;RPL18A;RPS18;AP1S1;RPL35;RPLP2;RPL38;CD36;RPS11;RPS10;RPS13;MCCC2;RPS9;RPS7;RPS8;RPL23;RPS5;RPS6;MCCC1;MUT;DNAJC3;KAT2B;PCCA;RBP1;PCCB;RPL24;RPL29;RPL28;CFTR;RPL10;RPL11;SEL1L;NEDD4L;FURIN;FOXO3;ACACB;ERLEC1;OS9;POLR2D;RPL14;RPL13;RPL15;RPS2;RPL18;AP1M2;RPL19;RPL23A;RPL3L;RPS26;RPS28;RPS24;RPS23
Branched-chain amino acid catabolism Homo sapiens R-HSA-70895	9.29857e-13	4.44588e-11	16.4327	455.248	MCCC2;ALDH6A1;HIBADH;AUH;BCKDHB;MCCC1;DBT;BCAT1;ACADSB;HIBCH;ACAT1;BCAT2
Metabolism of water-soluble vitamins and cofactors Homo sapiens R-HSA-196849	2.17664e-10	1.00917e-08	6.10638	135.855	MCCC2;CYB5A;PRSS1;ALDH1L1;MMAB;CTRB2;MCCC1;ALDH1L2;ACACB;MUT;GPHN;PCCA;MTHFD2;PCCB;ENPP1;AOX1;PRSS3;CTRC;NUDT12
Metabolism of vitamins and cofactors Homo sapiens R-HSA-196854	2.97941e-10	1.34073e-08	4.89466	107.36	MCCC2;CYB5A;PRSS1;ALDH1L1;MMAB;CTRB2;MCCC1;ALDH1L2;ACACB;MUT;LRP8;GPHN;CLPS;PCCA;MTHFD2;RBP1;PCCB;ENPP1;AOX1;PRSS3;CTRC;PNLIP;NUDT12
Unfolded Protein Response (UPR) Homo sapiens R-HSA-381119	1.41879e-09	6.20214e-08	6.22597	126.844	HSPA5;EDEM1;GFPT1;EIF2AK3;ASNS;PDIA6;HERPUD1;HSP90B1;DNAJC3;SEC61A1;DNAJB11;SSR1;SRPRB;HYOU1;SEC61B;SEC62;SEC63
Amino acid synthesis and interconversion (transamination) Homo sapiens R-HSA-70614	2.06162e-09	8.76188e-08	12.5984	251.966	GLUD2;GLS2;PSAT1;GPT2;ASNS;PYCR1;GPT;PHGDH;PYCR2;ALDH18A1
IRE1alpha activates chaperones Homo sapiens R-HSA-381070	1.25521e-08	5.19045e-07	7.44452	135.441	HSPA5;EDEM1;GFPT1;PDIA6;DNAJC3;SEC61A1;DNAJB11;SSR1;SRPRB;HYOU1;SEC61B;SEC62;SEC63
Asparagine N-linked glycosylation Homo sapiens R-HSA-446203	1.71951e-08	6.92328e-07	3.40498	60.8764	DPAGT1;MCFD2;RPN2;SAR1B;MPI;SEL1L;MANEA;INS;GMPPB;LMAN1;OS9;TMED3;PGM3;GNPNAT1;TMED2;SEC16B;EDEM1;ALG5;PMM2;GFPT1;ALG2;ALG14;ALG13;ARFGAP3;DDOST;DPM1;DAD1;STT3A
Synthesis, secretion, and deacylation of Ghrelin Homo sapiens R-HSA-422085	1.86501e-08	7.31656e-07	14.8217	263.788	PCSK1;SPCS3;SPCS2;SPCS1;GCG;GHRL;INS;SEC11C
XBP1(S) activates chaperone genes Homo sapiens R-HSA-381038	7.66828e-08	2.93312e-06	7.13118	116.834	DNAJC3;SEC61A1;EDEM1;DNAJB11;GFPT1;SSR1;SRPRB;HYOU1;SEC61B;SEC62;PDIA6;SEC63
Gene Expression Homo sapiens R-HSA-74160	3.03019e-07	1.13078e-05	1.71867	25.7963	RPL4;RPL5;TRMU;SRP19;RPL30;COX7B;TRAM1;RPL3;RPL32;RPL31;RPL34;RPLP0;SRP54;TRIAP1;RPL9;RPL7;RPS15;EEF1B2;RPS4X;SEC61A1;RPS17;RPL18A;RPS18;RPL35;RPLP2;RPL38;SEC61B;RPS11;RPS10;EARS2;RPS13;RPS9;SSR4;RPS7;EIF1AX;RPS8;RPL23;RPS5;SSR3;RPS6;DDOST;GTPBP3;COX6B1;KAT2B;RPL24;RPL29;EEF1E1;RPL28;SET;RPN2;RPL10;GLS2;RPL11;NEDD4L;RPS27L;RNPC3;SRP72;POLR2D;RPL14;EIF4EBP1;SSR1;RPL13;RPL15;RPS2;RPL18;RPL19;SEC11C…
Mitochondrial Fatty Acid Beta-Oxidation Homo sapiens R-HSA-77289	4.63737e-07	1.68933e-05	12.969	189.139	MCEE;ACADL;PCCA;PCCB;ACADM;MUT;ACADS
Defective HLCS causes multiple carboxylase deficiency Homo sapiens R-HSA-3371599	6.32637e-07	2.25101e-05	22.4972	321.111	MCCC2;PCCA;PCCB;MCCC1;ACACB
Defects in biotin (Btn) metabolism Homo sapiens R-HSA-3323169	6.32637e-07	2.19985e-05	22.4972	321.111	MCCC2;PCCA;PCCB;MCCC1;ACACB
Peptide hormone metabolism Homo sapiens R-HSA-2980736	1.52278e-06	5.17746e-05	5.05492	67.7106	PCSK2;PCSK1;CPB1;GCG;INS;ACE2;SPCS3;SPCS2;SPCS1;ANPEP;CPE;GHRL;SEC11C
Propionyl-CoA catabolism Homo sapiens R-HSA-71032	4.90714e-06	0.000163216	25.1969	308.027	MCEE;PCCA;PCCB;MUT
Biological oxidations Homo sapiens R-HSA-211859	5.80508e-06	0.000188974	3.16543	38.1649	GSTM4;GSTM3;ACY3;ADH1C;ADH1B;EPHX1;MGST1;FMO1;GSTT1;MAT1A;CYP4F11;GGCT;ABHD10;AKR7A3;AADAC;GSTA3;ALDH1A1;DPEP1;GGT1;ACSS1
Biosynthesis of the N-glycan precursor (dolichol lipid-linked oligosaccharide, LLO) and transfer to a nascent protein Homo sapiens R-HSA-446193	6.05277e-06	0.000192932	4.84555	58.2192	DPAGT1;GMPPB;DPM1;MPI;ALG5;GFPT1;PMM2;PGM3;ALG14;ALG2;GNPNAT1;ALG13
Digestion of dietary lipid Homo sapiens R-HSA-192456	9.17957e-06	0.000286627	11.1163	128.932	PNLIPRP1;PNLIPRP2;CLPS;CEL;LMF2;PNLIP
Glyoxylate metabolism and glycine degradation Homo sapiens R-HSA-389661	9.18363e-06	0.000281019	8.8189	102.282	GCSH;DBT;BCKDHB;NDUFAB1;AMT;DHTKD1;GNMT
Biotin transport and metabolism Homo sapiens R-HSA-196780	1.25167e-05	0.000375502	14.3164	161.61	MCCC2;PCCA;PCCB;MCCC1;ACACB
Defects in vitamin and cofactor metabolism Homo sapiens R-HSA-3296482	1.34004e-05	0.00039428	10.4987	117.798	MCCC2;PCCA;MCCC1;PCCB;MUT;ACACB
Synthesis, secretion, and inactivation of Glucagon-like Peptide-1 (GLP-1) Homo sapiens R-HSA-381771	2.65005e-05	0.000765015	9.44882	99.5749	PCSK1;SPCS3;SPCS2;SPCS1;GCG;SEC11C
Synthesis, secretion, and inactivation of Glucose-dependent Insulinotropic Polypeptide (GIP) Homo sapiens R-HSA-400511	3.307e-05	0.000936982	12.1139	124.977	PCSK1;SPCS3;SPCS2;SPCS1;SEC11C
Cobalamin (Cbl, vitamin B12) transport and metabolism Homo sapiens R-HSA-196741	3.61082e-05	0.00100446	8.99888	92.0494	PRSS1;MMAB;CTRB2;PRSS3;MUT;CTRC
Incretin synthesis, secretion, and inactivation Homo sapiens R-HSA-400508	6.36288e-05	0.00173843	8.21636	79.3902	PCSK1;SPCS3;SPCS2;SPCS1;GCG;SEC11C
Metabolism of ingested SeMet, Sec, MeSec into H2Se Homo sapiens R-HSA-2408508	6.36391e-05	0.00170821	15.748	152.162	CTH;MAT1A;SCLY;GNMT
Post-translational protein modification Homo sapiens R-HSA-597592	6.39971e-05	0.0016882	2.05541	19.8484	DPAGT1;GALNT11;MCFD2;RPN2;SAR1B;MPI;SEL1L;FURIN;MANEA;PIGX;INS;GMPPB;LMAN1;OS9;PGM3;TMED3;GNPNAT1;TMED2;ARSD;ARSE;EIF5A;SEC16B;EDEM1;PMM2;GFPT1;ALG5;ALG2;ALG14;ALG13;ARFGAP3;DDOST;DPM1;DAD1;STT3A
Metabolism of lipids and lipoproteins Homo sapiens R-HSA-556833	7.40146e-05	0.00191936	1.91175	18.1831	PNLIPRP1;PNLIPRP2;FAAH;PPM1L;SAR1B;PLA2G1B;ECI2;ACACB;LMF2;ACAT1;MCEE;ACADL;CPT2;HACL1;MLYCD;HMGCS2;ACADM;CD36;ARSD;GGT1;ARSE;ACADS;HSD3B7;EPHX2;SCD5;CEL;CYP4F11;MUT;COQ3;CLPS;BDH1;PCCA;CHDH;PCCB;SARDH;DPEP1;P4HB;CRAT;SLC27A2;PNLIP

## Sheet: Table S6_M2-enriched pathways
Supplementary Table S6: Enriched pathways in module M2
KEGG_2019
Term	P-value	Adjusted P-value	Odds Ratio	Combined Score	Genes
Phagosome	5.48e-08	1.69e-05	6.28705	105.115	NCF1;NCF2;TUBB;ITGB2;TAP1;CYBA;HLA-A;THBS2;THBS1;COMP;MRC2;MRC1;RAC1;ITGA5
Proteoglycans in cancer	1.68e-06	0.000259	4.75439	63.2037	FZD1;FZD7;MMP2;FN1;FGF2;THBS1;PLAU;GPC1;SDC1;TIMP3;FLNA;RAC1;FLNC;ITGA5
ECM-receptor interaction	2.69e-05	0.00275956	6.65945	70.0852	COMP;ITGA11;TNC;FN1;SDC1;ITGA5;THBS2;THBS1
Hypertrophic cardiomyopathy (HCM)	3.49e-05	0.00269067	6.42441	65.9259	CACNB3;SGCD;TPM4;TPM2;CACNA2D1;TPM1;ITGA11;ITGA5
Focal adhesion	3.93e-05	0.00242238	4.11614	41.7528	COMP;ITGA11;FN1;ZYX;TNC;FLNA;RAC1;FLNC;ITGA5;THBS2;THBS1;MYLK
Protein digestion and absorption	5.28e-05	0.00271262	6.0675	59.7539	COL3A1;MME;COL5A1;COL11A1;COL5A3;COL12A1;COL5A2;COL10A1
Dilated cardiomyopathy (DCM)	5.72e-05	0.00251725	6.00083	58.6207	CACNB3;SGCD;TPM4;TPM2;CACNA2D1;TPM1;ITGA11;ITGA5
Osteoclast differentiation	0.000108	0.00414679	4.83728	44.1938	TYROBP;NCF1;NCF2;CTSK;FHL2;ACP5;CYBA;RAC1;JUNB
Malaria	0.000734	0.0251165	6.96524	50.2689	COMP;ITGB2;SDC1;THBS2;THBS1
Leukocyte transendothelial migration	0.0013178	0.0405883	4.26621	28.2926	NCF1;NCF2;MMP2;ITGB2;CYBA;THY1;RAC1
Reactome 2016
Term	P-value	Adjusted P-value	Odds Ratio	Combined Score	Genes
Extracellular matrix organization Homo sapiens R-HSA-1474244	2.04091e-48	3.1226e-45	13.7484	1509.72	SPARC;COL12A1;ITGB2;ICAM2;TNC;PLOD2;PLOD1;FGF2;LOXL1;LOXL2;COMP;ADAMTS4;EFEMP2;EFEMP1;CTSK;TIMP2;COL10A1;TIMP1;CTSD;CTSB;MMP7;MMP2;MMP3;PCOLCE;MMP12;MMP11;MMP14;VCAN;LOX;CEACAM6;COL8A2;COL8A1;ITGA5;MATN3;COL11A1;HTRA1;FBLN1;LTBP2;LTBP3;FBLN2;LTBP1;THBS1;FBLN5;SERPINH1;FN1;MFAP5;MFAP4;COL3A1;P4HA1;COL5A1;P4HA2;COL5A3;COL5A2;ITGA11;MFAP2;SDC1;FMOD
Collagen formation Homo sapiens R-HSA-1474290	2.76804e-20	2.11755e-17	16.8641	759.45	MMP7;COL11A1;COL12A1;MMP3;PLOD2;PCOLCE;PLOD1;LOXL1;LOXL2;COL3A1;LOX;P4HA1;COL5A1;P4HA2;COL5A3;COL5A2;COL8A2;SERPINH1;COL10A1;COL8A1;CTSB
Elastic fibre formation Homo sapiens R-HSA-1566948	9.66841e-18	4.93089e-15	24.9729	978.382	FBLN1;LTBP2;LTBP3;FBLN2;LTBP1;LOXL1;FBLN5;LOXL2;MFAP5;MFAP4;EFEMP2;EFEMP1;LOX;MFAP2;ITGA5
Assembly of collagen fibrils and other multimeric structures Homo sapiens R-HSA-2022090	1.11238e-15	4.25485e-13	18.9609	652.868	MMP7;COL11A1;MMP3;PCOLCE;LOXL1;LOXL2;COL3A1;LOX;COL5A1;COL5A3;COL5A2;COL8A2;COL10A1;COL8A1;CTSB
Collagen biosynthesis and modifying enzymes Homo sapiens R-HSA-1650814	1.39505e-14	4.26884e-12	16.2522	518.499	COL11A1;COL12A1;PLOD2;PCOLCE;PLOD1;COL3A1;P4HA1;COL5A1;P4HA2;COL5A3;COL5A2;COL8A2;SERPINH1;COL10A1;COL8A1
Molecules associated with elastic fibres Homo sapiens R-HSA-2129379	2.35921e-13	6.01598e-11	25.0284	727.709	MFAP5;MFAP4;EFEMP2;EFEMP1;MFAP2;FBLN1;LTBP2;LTBP3;FBLN2;LTBP1;FBLN5
Collagen degradation Homo sapiens R-HSA-1442490	1.70648e-10	3.72988e-08	17.5024	393.654	MMP12;MMP11;MMP14;MMP7;CTSK;MMP2;COL12A1;MMP3;CTSD;CTSB
Degradation of the extracellular matrix Homo sapiens R-HSA-1474228	4.86497e-10	9.30426e-08	9.01539	193.324	MMP7;MMP2;COL12A1;MMP3;HTRA1;ADAMTS4;MMP12;MMP11;MMP14;CTSK;TIMP2;TIMP1;CTSD;CTSB
Diseases of glycosylation Homo sapiens R-HSA-3781865	5.94656e-09	1.01092e-06	9.3081	176.3	ADAMTS4;SPON2;NOTCH3;VCAN;GPC1;ADAMTSL2;OMD;SDC1;THBS2;FMOD;THBS1;GPC6
Activation of Matrix Metalloproteinases Homo sapiens R-HSA-1592389	1.4948e-08	2.28705e-06	17.0648	307.486	MMP11;MMP14;MMP7;CTSK;MMP2;MMP3;TIMP2;TIMP1
Smooth Muscle Contraction Homo sapiens R-HSA-445355	1.94822e-08	2.7098e-06	16.5477	293.785	MYL6;TPM4;CALD1;TPM2;TPM1;LMOD1;SORBS1;MYLK
Diseases associated with glycosaminoglycan metabolism Homo sapiens R-HSA-3560782	1.68965e-06	0.00021543	15.7522	209.362	VCAN;GPC1;OMD;SDC1;FMOD;GPC6
Antigen processing-Cross presentation Homo sapiens R-HSA-1236975	3.16041e-06	0.000371956	7.49188	94.8833	MRC2;NCF1;NCF2;MRC1;TAP1;CYBA;HLA-A;PSMB10;TAPBP
Crosslinking of collagen fibrils Homo sapiens R-HSA-2243919	5.36612e-06	0.000586441	30.3375	368.158	LOX;PCOLCE;LOXL1;LOXL2
Integrin cell surface interactions Homo sapiens R-HSA-216083	5.94597e-06	0.000606489	8.15037	98.0718	COMP;ITGB2;ITGA11;TNC;ICAM2;FN1;ITGA5;THBS1
Platelet degranulation Homo sapiens R-HSA-114608	2.4165e-05	0.00231078	5.8508	62.1976	ISLR;ECM1;SPARC;FN1;TIMP3;FLNA;QSOX1;TIMP1;THBS1
RHO GTPases Activate NADPH Oxidases Homo sapiens R-HSA-5668599	2.9071e-05	0.00261639	21.0029	219.391	NCF1;NCF2;CYBA;RAC1
Response to elevated platelet cytosolic Ca2+ Homo sapiens R-HSA-76005	3.50348e-05	0.00297795	5.58486	57.296	ISLR;ECM1;SPARC;FN1;TIMP3;FLNA;QSOX1;TIMP1;THBS1
Fibronectin matrix formation Homo sapiens R-HSA-1566977	6.02407e-05	0.00485096	34.1297	331.644	CEACAM6;FN1;ITGA5
Defective B3GALT6 causes EDSP2 and SEMDJL1 Homo sapiens R-HSA-4420332	0.000147028	0.0112476	14.3704	126.817	VCAN;GPC1;SDC1;GPC6
Defective B4GALT7 causes EDS, progeroid type Homo sapiens R-HSA-3560783	0.000147028	0.010712	14.3704	126.817	VCAN;GPC1;SDC1;GPC6
Defective B3GAT3 causes JDSSDHD Homo sapiens R-HSA-3560801	0.000147028	0.0102251	14.3704	126.817	VCAN;GPC1;SDC1;GPC6
ECM proteoglycans Homo sapiens R-HSA-3000178	0.000149002	0.00991186	7.44648	65.615	COMP;VCAN;SPARC;TNC;FMOD;MATN3
Cross-presentation of particulate exogenous antigens (phagosomes) Homo sapiens R-HSA-1236973	0.000165035	0.010521	25.5973	222.936	NCF1;NCF2;CYBA
Syndecan interactions Homo sapiens R-HSA-3000170	0.000181674	0.0111185	13.6519	117.588	TNC;SDC1;THBS1;FGF2
Defective B3GALTL causes Peters-plus syndrome (PpS) Homo sapiens R-HSA-5083635	0.000193586	0.0113918	9.22424	78.8653	ADAMTS4;SPON2;ADAMTSL2;THBS2;THBS1
O-glycosylation of TSR domain-containing proteins Homo sapiens R-HSA-5173214	0.00022027	0.0124819	8.9815	75.6301	ADAMTS4;SPON2;ADAMTSL2;THBS2;THBS1
RHO GTPases activate PAKs Homo sapiens R-HSA-5627123	0.000221846	0.0121223	13.0018	109.391	MYL6;FLNA;RAC1;MYLK
HS-GAG degradation Homo sapiens R-HSA-2024096	0.000221846	0.0117043	13.0018	109.391	GPC1;SDC1;GUSB;GPC6
Diseases associated with O-glycosylation of proteins Homo sapiens R-HSA-3906995	0.000290047	0.0147924	6.60575	53.8069	ADAMTS4;SPON2;NOTCH3;ADAMTSL2;THBS2;THBS1
Iron uptake and transport Homo sapiens R-HSA-917937	0.000397944	0.0196404	7.93714	62.1414	HEPH;FTH1;LCN2;STEAP2;FTL
Glycosaminoglycan metabolism Homo sapiens R-HSA-1630316	0.000415233	0.0198533	4.51302	35.1414	VCAN;GPC1;OMD;SDC1;GUSB;FMOD;GPC6;CHST3
A tetrasaccharide linker sequence is required for GAG synthesis Homo sapiens R-HSA-1971475	0.000523116	0.0242536	10.5014	79.3458	VCAN;GPC1;SDC1;GPC6
Defective EXT2 causes exostoses 2 Homo sapiens R-HSA-3656237	0.000620731	0.0279329	17.0648	126.017	GPC1;SDC1;GPC6
Defective EXT1 causes exostoses 1, TRPS2 and CHDS Homo sapiens R-HSA-3656253	0.000620731	0.0271348	17.0648	126.017	GPC1;SDC1;GPC6
Muscle contraction Homo sapiens R-HSA-397014	0.000652462	0.0277296	3.48262	25.5442	MYL6;CACNB3;TPM4;CALD1;CACNA2D1;TPM2;TPM1;LMOD1;SORBS1;MYLK
Binding and Uptake of Ligands by Scavenger Receptors Homo sapiens R-HSA-2173782	0.000755028	0.0312214	5.53454	39.7865	COL3A1;SPARC;FTH1;IGKV4-1;IGLV2-18;FTL
Chondroitin sulfate/dermatan sulfate metabolism Homo sapiens R-HSA-1793185	0.000805822	0.032445	6.82594	48.6256	VCAN;GPC1;SDC1;GPC6;CHST3
Metabolism of carbohydrates Homo sapiens R-HSA-71387	0.000977188	0.0383358	2.90465	20.1317	HK3;VCAN;GPC1;OMD;SDC1;ALDOC;ENO2;FMOD;SLC2A5;GUSB;GPC6;CHST3
Heparan sulfate/heparin (HS-GAG) metabolism Homo sapiens R-HSA-1638091	0.00114692	0.0438697	6.32031	42.7928	VCAN;GPC1;SDC1;GUSB;GPC6
Platelet activation, signaling and aggregation Homo sapiens R-HSA-76002	0.00132593	0.0494797	2.9678	19.6636	ISLR;ECM1;SPARC;PDPN;FN1;TIMP3;FLNA;QSOX1;TIMP1;RAC1;THBS1
Metabolism of Angiotensinogen to Angiotensins Homo sapiens R-HSA-2022377	0.00151291	0.0551133	12.7986	83.1107	MME;CTSZ;CTSD

## Sheet: Table S7_M3-enriched pathways
Supplementary Table S7: Enriched pathways in module M3
KEGG_2019
Term	P-value	Adjusted P-value	Odds Ratio	Combined Score	Genes
Complement and coagulation cascades	1.44119e-61	4.43888e-59	39.9256	5593.26	C1QB;C1QA;CPB2;SERPINA1;CFH;C1S;C1R;SERPINC1;PROS1;CFI;F13A1;C4BPA;PLG;C4BPB;C8B;C8A;CLU;KNG1;C2;C3;C4A;VTN;C5;C8G;C6;C7;C9;A2M;MBL2;FGB;FGA;F10;SERPIND1;FGG;SERPINF2;F11;F2;F5;PROC;SERPING1;MASP2;MASP1;KLKB1;C1QC
Staphylococcus aureus infection	1.76842e-21	2.72337e-19	21.0837	1007.47	C1QB;C1QA;CFH;C1S;C1R;FGG;CFI;PLG;KRT10;C2;C3;SELP;C4A;C5;DSG1;MASP2;MASP1;FCGR2B;MBL2;C1QC
Prion diseases	3.2064e-11	3.29191e-09	20.4813	494.896	C1QB;C1QA;C5;C8G;C6;C7;C9;C8B;C8A;C1QC
Pertussis	3.99627e-11	3.07713e-09	12.2618	293.586	C1QB;C1QA;C1S;C1R;C4BPA;C4BPB;FOS;C2;C3;C4A;C5;SERPING1;C1QC
Cholesterol metabolism	7.37464e-11	4.54278e-09	15.7706	367.934	CETP;APOH;APOC1;APOA2;APOA1;LCAT;APOC3;APOA4;APOE;APOB;PLTP
Systemic lupus erythematosus	5.63955e-10	2.89497e-08	8.08473	172.173	C1QB;C1QA;C1S;C1R;C8B;C8A;C2;C3;C4A;C5;C6;C8G;C7;C9;C1QC
Platelet activation	6.16005e-05	0.00271042	5.20291	50.4414	COL1A1;FGB;FGA;COL1A2;GP1BB;ITGA2B;FGG;GP1BA;F2
PPAR signaling pathway	7.72735e-05	0.00297503	6.78097	64.2034	FADS2;FABP4;ADIPOQ;APOA2;APOA1;APOC3;PLTP
ECM-receptor interaction	0.000148498	0.00508192	6.11942	53.9423	COL1A1;VTN;COL2A1;COL1A2;GP1BB;ITGA2B;GP1BA
African trypanosomiasis	0.000154144	0.00474762	9.68711	85.0298	HBB;APOA1;HPR;APOL1;KNG1
Protein digestion and absorption	0.00163286	0.0457202	4.77897	30.6687	COL1A1;CPB2;COL2A1;COL1A2;COL14A1;ELN
Focal adhesion	0.00197531	0.0506995	3.24202	20.1881	COL1A1;VAV3;PDGFRA;VTN;COL1A2;COL2A1;ITGA2B;PARVB;HRAS
Reactome_2016
Term	P-value	Adjusted P-value	Odds Ratio	Combined Score	Genes
Complement cascade Homo sapiens R-HSA-166658	6.6486e-46	1.01724e-42	32.2581	3355.63	CRP;C1QB;FCN2;C1QA;FCN3;COLEC10;CFH;C1S;C1R;PROS1;CFI;C4BPA;C4BPB;C8B;C8A;CLU;C2;IGHG3;C3;C4A;IGHG4;VTN;IGHG1;C5;C8G;IGHG2;C6;IGKC;C7;C9;MBL2;IGLC7;IGKV1-5;MASP2;MASP1;C1QC
Platelet degranulation Homo sapiens R-HSA-114608	2.59065e-34	1.98185e-31	21.8467	1689.54	SERPINA3;ITIH4;ORM1;ITIH3;SERPINA1;PROS1;ITGA2B;F13A1;PLG;A1BG;CLU;ORM2;KNG1;SERPINA4;CLEC3B;APOH;A2M;SRGN;FGB;FGA;AHSG;SERPINF2;FGG;APOA1;PPBP;F5;SELP;TF;MMRN1;ALB;SERPING1;HRG
Response to elevated platelet cytosolic Ca2+ Homo sapiens R-HSA-76005	1.41392e-33	7.21101e-31	20.8537	1577.35	SERPINA3;ITIH4;ORM1;ITIH3;SERPINA1;PROS1;ITGA2B;F13A1;PLG;A1BG;CLU;ORM2;KNG1;SERPINA4;CLEC3B;APOH;A2M;SRGN;FGB;FGA;AHSG;SERPINF2;FGG;APOA1;PPBP;F5;SELP;TF;MMRN1;ALB;SERPING1;HRG
Hemostasis Homo sapiens R-HSA-109582	2.60633e-27	9.96922e-25	6.62303	405.408	SERPINA3;ORM1;SERPINA1;SERPINE2;PROS1;ITGA2B;HBB;F13A1;HBD;ORM2;CLU;SERPINA4;HRAS;VAV3;FGB;SRGN;FGA;AHSG;GP1BB;SERPINF2;HBE1;FGG;APOA1;GP1BA;F2;F5;MMRN1;SERPING1;ITIH4;ITIH3;SERPINC1;PLG;A1BG;KNG1;CLEC3B;APOH;A2M;APOB;F10;SERPIND1;HBG2;F11;PPBP;GNG11;SELP;TF;PROC;SELL;ALB;HRG;KLKB1
Platelet activation, signaling and aggregation Homo sapiens R-HSA-76002	5.41121e-27	1.65583e-24	10.4835	634.057	SERPINA3;ITIH4;ORM1;ITIH3;SERPINA1;PROS1;ITGA2B;F13A1;PLG;A1BG;ORM2;CLU;SERPINA4;KNG1;CLEC3B;APOH;A2M;VAV3;SRGN;FGB;FGA;AHSG;GP1BB;SERPINF2;FGG;APOA1;GP1BA;PPBP;F2;GNG11;F5;SELP;TF;MMRN1;ALB;SERPING1;HRG
Initial triggering of complement Homo sapiens R-HSA-166663	2.3548e-26	6.00473e-24	27.1907	1604.54	CRP;C1QB;FCN2;C1QA;FCN3;COLEC10;C1S;IGLC7;C1R;IGKV1-5;C2;IGHG3;C3;C4A;IGHG4;IGHG1;IGHG2;IGKC;MASP2;MASP1;MBL2;C1QC
Formation of Fibrin Clot (Clotting Cascade) Homo sapiens R-HSA-140877	1.61431e-25	3.52843e-23	34.9233	1993.62	FGB;FGA;SERPINE2;F10;SERPIND1;SERPINC1;GP1BB;PROS1;FGG;F11;F13A1;GP1BA;F2;KNG1;F5;PROC;SERPING1;A2M;KLKB1
Regulation of Complement cascade Homo sapiens R-HSA-977606	6.25109e-24	1.19552e-21	44.1136	2356.96	CFH;PROS1;CFI;C4BPA;C4BPB;C8B;C8A;C2;C3;VTN;C4A;C5;C8G;C6;C7;C9
Creation of C4 and C2 activators Homo sapiens R-HSA-166786	1.80699e-21	3.07189e-19	26.3331	1257.74	CRP;C1QB;FCN2;C1QA;FCN3;C1S;IGLC7;C1R;IGKV1-5;IGHG3;IGHG4;IGHG1;IGHG2;IGKC;MASP2;MASP1;MBL2;C1QC
Innate Immune System Homo sapiens R-HSA-168249	1.31321e-20	2.00922e-18	4.61908	211.458	FCN2;FCN3;PROS1;ITGA2B;C4BPA;C4BPB;C8B;FGF1;C8A;CLU;IGHG3;C4A;IGHG4;IGHG1;C8G;IGHG2;NEFL;LBP;HRAS;MBL2;VAV3;FGB;PDGFRA;FGA;FGG;FOS;SPTB;MASP2;MASP1;C1QB;CRP;C1QA;COLEC10;CFH;C1S;C1R;CFI;C2;C3;SPTA1;VTN;C5;C6;C7;IGKC;C9;IGLC7;IGKV1-5;NFATC1;S100B;CD209;C1QC
Intrinsic Pathway of Fibrin Clot Formation Homo sapiens R-HSA-140837	2.54466e-19	3.53939e-17	42.3591	1813.61	F10;SERPINE2;SERPIND1;SERPINC1;GP1BB;F11;GP1BA;F2;KNG1;PROC;SERPING1;A2M;KLKB1
Binding and Uptake of Ligands by Scavenger Receptors Homo sapiens R-HSA-2173782	8.32621e-18	1.06159e-15	17.4368	685.739	COLEC12;AMBP;IGLC7;IGKV1-5;HP;HBB;APOA1;HPR;COL1A1;HPX;COL1A2;IGKC;ALB;MASP1;APOE;APOL1;IGHA1;APOB
Common Pathway of Fibrin Clot Formation Homo sapiens R-HSA-140875	2.44699e-17	2.87992e-15	39.1007	1495.57	FGB;FGA;PROC;F10;SERPINE2;SERPIND1;SERPINC1;PROS1;FGG;F13A1;F2;F5
Terminal pathway of complement Homo sapiens R-HSA-166665	1.29711e-15	1.41756e-13	71.6846	2457.25	C5;C8G;C6;C7;C9;C8B;C8A;CLU
Classical antibody-mediated complement activation Homo sapiens R-HSA-173623	1.44182e-14	1.47066e-12	21.6721	690.695	CRP;C1QB;C1QA;C1S;IGLC7;C1R;IGKV1-5;IGHG3;IGHG4;IGHG1;IGHG2;IGKC;C1QC
Lipoprotein metabolism Homo sapiens R-HSA-174824	1.78851e-14	1.71026e-12	25.3004	800.881	CETP;ALB;APOF;APOA2;LCAT;APOC3;APOA1;APOA4;APOE;A2M;APOB;PLTP
Scavenging of heme from plasma Homo sapiens R-HSA-2168880	1.09381e-12	9.84426e-11	18.7003	515.032	HPX;IGKC;AMBP;IGLC7;IGKV1-5;ALB;HP;HBB;APOA1;HPR;APOL1;IGHA1
Lipid digestion, mobilization, and transport Homo sapiens R-HSA-73923	1.61777e-11	1.37511e-09	13.1253	326.131	CETP;APOA2;APOA1;LCAT;APOC3;APOA4;FABP4;ALB;APOF;APOE;A2M;APOB;PLTP
Immune System Homo sapiens R-HSA-168256	2.97641e-11	2.3968e-09	2.59492	62.8949	IGHM;FCN2;FCN3;IFITM2;PROS1;ITGA2B;C4BPA;C4BPB;C8B;FGF1;C8A;CLU;IGHG3;C4A;IGHG4;IGHG1;C8G;IGHG2;NEFL;LBP;HRAS;MBL2;VAV3;FGB;PDGFRA;FGA;FGG;FOS;SPTB;MASP2;MASP1;C1QB;CRP;C1QA;COLEC10;CFH;C1S;C1R;CFI;C2;C3;SPTA1;VTN;C5;C6;C7;IGKC;C9;IGLC7;IGKV1-5;NFATC1;S100B;SELL;CD209;FCGR2B;C1QC
HDL-mediated lipid transport Homo sapiens R-HSA-194223	8.58315e-11	6.56611e-09	30.183	699.6	CETP;ALB;LCAT;APOC3;APOA1;APOE;A2M;PLTP
Lectin pathway of complement activation Homo sapiens R-HSA-166662	3.02358e-09	2.20289e-07	59.7372	1171.85	FCN2;FCN3;MASP2;MASP1;MBL2
Extracellular matrix organization Homo sapiens R-HSA-1474244	3.32513e-09	2.31248e-07	5.06605	98.8982	FGB;FGA;COL14A1;LUM;ELN;ITGA2B;FGG;BGN;PLG;ITGAE;ASPN;DCN;COL1A1;VTN;ACAN;COL1A2;COL2A1;TTR;A2M;KLKB1
Scavenging by Class A Receptors Homo sapiens R-HSA-3000480	4.16312e-09	2.76938e-07	26.4101	509.636	COLEC12;COL1A1;COL1A2;APOA1;MASP1;APOE;APOB
Metabolism of fat-soluble vitamins Homo sapiens R-HSA-6806667	3.2046e-08	2.04293e-06	12.6502	218.293	TTR;APOM;APOA2;APOA1;APOC3;APOA4;APOE;GC;APOB
Transport of gamma-carboxylated protein precursors from the endoplasmic reticulum to the Golgi apparatus Homo sapiens R-HSA-159763	6.1349e-08	3.75456e-06	39.8248	661.358	PROC;F10;PROS1;PROZ;F2
Chylomicron-mediated lipid transport Homo sapiens R-HSA-174800	7.59641e-08	4.4702e-06	25.3004	414.75	APOA2;APOC3;APOA1;APOA4;APOE;APOB
Retinoid metabolism and transport Homo sapiens R-HSA-975634	1.01505e-07	5.75196e-06	13.6542	219.876	TTR;APOM;APOA2;APOC3;APOA1;APOA4;APOE;APOB
Vesicle-mediated transport Homo sapiens R-HSA-5653656	1.20132e-07	6.56436e-06	3.49681	55.7205	COLEC12;SERPINA1;AMBP;IGLC7;IGKV1-5;HP;HBB;APOA1;HPR;ANK1;SPTB;F5;COL1A1;SPTA1;HPX;GJA1;COL1A2;IGKC;ALB;APOE;MASP1;APOB;IGHA1;APOL1
Removal of aminoterminal propeptides from gamma-carboxylated proteins Homo sapiens R-HSA-159782	1.213e-07	6.39961e-06	35.8423	570.789	PROC;F10;PROS1;PROZ;F2
Gamma-carboxylation of protein precursors Homo sapiens R-HSA-159740	1.213e-07	6.18629e-06	35.8423	570.789	PROC;F10;PROS1;PROZ;F2
Ficolins bind to repetitive carbohydrate structures on the target cell surface Homo sapiens R-HSA-2855086	1.833e-07	9.04676e-06	57.3477	889.585	FCN2;FCN3;MASP2;MASP1
Gamma-carboxylation, transport, and amino-terminal cleavage of proteins Homo sapiens R-HSA-159854	2.19849e-07	1.05115e-05	32.5839	499.522	PROC;F10;PROS1;PROZ;F2
Activation of C3 and C5 Homo sapiens R-HSA-174577	5.43862e-07	2.52154e-05	47.7897	689.346	C3;C4A;C5;C2
Platelet Aggregation (Plug Formation) Homo sapiens R-HSA-76009	6.86197e-07	3.08789e-05	13.5619	192.473	FGB;FGA;GP1BB;ITGA2B;FGG;GP1BA;F2
Defective CHST6 causes MCDC1 Homo sapiens R-HSA-3656225	1.25508e-06	5.48647e-05	40.9626	556.613	ACAN;LUM;OGN;PRELP
Defective ST3GAL3 causes MCT12 and EIEE15 Homo sapiens R-HSA-3656243	1.25508e-06	5.33407e-05	40.9626	556.613	ACAN;LUM;OGN;PRELP
Defective B4GALT1 causes B4GALT1-CDG (CDG-2d) Homo sapiens R-HSA-3656244	1.25508e-06	5.18991e-05	40.9626	556.613	ACAN;LUM;OGN;PRELP
Diseases associated with glycosaminoglycan metabolism Homo sapiens R-HSA-3560782	1.27156e-06	5.1197e-05	16.5426	224.57	ACAN;LUM;OGN;BGN;PRELP;DCN
FCGR activation Homo sapiens R-HSA-2029481	4.96298e-06	0.000194702	10.2407	125.074	IGHG3;IGHG4;IGHG1;IGHG2;IGKC;IGLC7;IGKV1-5
Regulation of Insulin-like Growth Factor (IGF) transport and uptake by Insulin-like Growth Factor Binding Proteins (IGFBPs) Homo sapiens R-HSA-381426	8.63614e-06	0.000330332	17.0678	199.002	PAPPA;PLG;IGFBP6;IGFALS;F2
ECM proteoglycans Homo sapiens R-HSA-3000178	1.0917e-05	0.000407392	9.12349	104.238	VTN;ACAN;LUM;ITGA2B;BGN;DCN;ASPN
FCERI mediated MAPK activation Homo sapiens R-HSA-2871796	1.44567e-05	0.000526639	3.72065	41.4643	VAV3;FGB;PDGFRA;FGA;IGLC7;IGKV1-5;ITGA2B;FGG;FOS;FGF1;SPTB;SPTA1;IGKC;NEFL;HRAS
Keratan sulfate degradation Homo sapiens R-HSA-2022857	1.67976e-05	0.000597683	23.8949	262.707	ACAN;LUM;OGN;PRELP
Role of phospholipids in phagocytosis Homo sapiens R-HSA-2029485	1.95789e-05	0.000680812	8.3632	90.666	IGHG3;IGHG4;IGHG1;IGHG2;IGKC;IGLC7;IGKV1-5
Dissolution of Fibrin Clot Homo sapiens R-HSA-75205	2.39973e-05	0.000815907	22.0568	234.631	SERPINE2;SERPINF2;PLG;HRG
Diseases of glycosylation Homo sapiens R-HSA-3781865	3.17705e-05	0.00105671	6.51678	67.4941	ACAN;SPON1;LUM;OGN;BGN;PRELP;CFP;DCN
Integrin cell surface interactions Homo sapiens R-HSA-216083	4.05728e-05	0.00132078	7.48943	75.7362	FGB;FGA;VTN;LUM;ITGA2B;FGG;ITGAE
Metabolism of vitamins and cofactors Homo sapiens R-HSA-196854	4.46107e-05	0.00142197	4.84355	48.5205	APOM;TTR;SLC2A1;APOA2;APOA1;APOC3;APOA4;APOE;APOB;GC
GRB2:SOS provides linkage to MAPK signaling for Integrins Homo sapiens R-HSA-354194	4.48148e-05	0.00139932	19.1159	191.407	FGB;FGA;FGG;ITGA2B
p130Cas linkage to MAPK signaling for integrins Homo sapiens R-HSA-372708	4.48148e-05	0.00137133	19.1159	191.407	FGB;FGA;FGG;ITGA2B
LDL-mediated lipid transport Homo sapiens R-HSA-171052	5.20673e-05	0.00156202	35.8423	353.512	CETP;APOF;APOB
Regulation of actin dynamics for phagocytic cup formation Homo sapiens R-HSA-2029482	6.4122e-05	0.00188667	5.91213	57.08	IGHG3;VAV3;IGHG4;IGHG1;IGHG2;IGKC;IGLC7;IGKV1-5
Visual phototransduction Homo sapiens R-HSA-2187338	6.4122e-05	0.00185107	5.91213	57.08	APOM;TTR;APOA2;APOA1;APOC3;APOA4;APOE;APOB
CD22 mediated BCR regulation Homo sapiens R-HSA-5690714	9.72016e-05	0.00275404	15.9299	147.172	IGHM;IGLC7;IGKC;IGKV1-5
Erythrocytes take up oxygen and release carbon dioxide Homo sapiens R-HSA-1247673	0.000142794	0.00397227	26.8817	238.014	CA1;HBB;SLC4A1
Fc epsilon receptor (FCERI) signaling Homo sapiens R-HSA-2454202	0.000147015	0.00401667	2.90368	25.6249	VAV3;FGB;PDGFRA;FGA;IGLC7;IGKV1-5;ITGA2B;FGG;NFATC1;FOS;FGF1;SPTB;SPTA1;IGKC;NEFL;HRAS
MAP2K and MAPK activation Homo sapiens R-HSA-5674135	0.000175491	0.00471056	9.43218	81.5688	FGB;FGA;ITGA2B;FGG;HRAS
Gamma carboxylation, hypusine formation and arylsulfatase activation Homo sapiens R-HSA-163841	0.000199023	0.00525009	9.19033	78.3208	PROC;F10;PROS1;PROZ;F2
Fcgamma receptor (FCGR) dependent phagocytosis Homo sapiens R-HSA-2029480	0.000283097	0.00734133	4.77897	39.0429	IGHG3;VAV3;IGHG4;IGHG1;IGHG2;IGKC;IGLC7;IGKV1-5
Glycosaminoglycan metabolism Homo sapiens R-HSA-1630316	0.000299539	0.00763824	4.73948	38.4526	ACAN;CHST12;LUM;OGN;BGN;PRELP;HPSE;DCN
Amyloid fiber formation Homo sapiens R-HSA-977225	0.000370327	0.00928852	6.32511	49.9755	FGA;APCS;TTR;APOA1;APOA4;SNCA
Integrin alphaIIb beta3 signaling Homo sapiens R-HSA-354192	0.000505046	0.0124632	10.6199	80.6145	FGB;FGA;ITGA2B;FGG
Keratan sulfate biosynthesis Homo sapiens R-HSA-2022854	0.000505046	0.0122654	10.6199	80.6145	ACAN;LUM;OGN;PRELP
Metabolism of proteins Homo sapiens R-HSA-392499	0.000528349	0.0126308	1.93562	14.6057	APCS;SPON1;CPB2;SERPINA1;FKBP14;PROS1;PROZ;PLG;CFP;CPN1;SPTA1;TTR;TUBB1;IGFBP6;SNCA;BCHE;FGA;F10;APOA1;APOA4;F2;ANK1;GNG11;SPTB;AGT;F5;PROC;PAPPA;IGFALS
Cell surface interactions at the vascular wall Homo sapiens R-HSA-202733	0.00053682	0.0126359	4.96824	37.4101	SELP;PROC;SELL;PROS1;APOB;F2;HRAS
Erythrocytes take up carbon dioxide and release oxygen Homo sapiens R-HSA-1237044	0.000538209	0.0124767	17.9211	134.897	CA1;HBB;SLC4A1
O2/CO2 exchange in erythrocytes Homo sapiens R-HSA-1480926	0.000538209	0.0122904	17.9211	134.897	CA1;HBB;SLC4A1
Metabolism of carbohydrates Homo sapiens R-HSA-71387	0.000638257	0.0143608	3.05041	22.4411	ACAN;PKLR;CHST12;LUM;OGN;BGN;SLC2A1;PYGM;PRELP;HPSE;BPGM;DCN
Keratan sulfate/keratin metabolism Homo sapiens R-HSA-1638074	0.000979751	0.0217249	8.96057	62.0808	ACAN;LUM;OGN;PRELP
Metabolism Homo sapiens R-HSA-1430728	0.00112855	0.024667	1.61553	10.9643	CETP;SLC2A1;HBB;LCAT;NDUFB1;SLC4A1;PYGM;PRELP;DBH;ADH4;FADS2;ACAN;CA1;APOM;TTR;CA3;CHST12;APOF;CYP1B1;APOE;A2M;APOB;GC;PLTP;BCHE;CKM;PKLR;LUM;ADIPOQ;PLA2G2A;BGN;APOA2;APOA1;APOC3;APOA4;BPGM;GNG11;AGT;DCN;FABP4;ALB;OGN;HPSE
FCERI mediated Ca+2 mobilization Homo sapiens R-HSA-2871809	0.00172389	0.0371487	5.78102	36.7856	VAV3;IGKC;IGLC7;IGKV1-5;NFATC1
GRB2 events in EGFR signaling Homo sapiens R-HSA-179812	0.00177726	0.0377669	3.05041	19.3173	SPTA1;FGB;PDGFRA;FGA;ITGA2B;FGG;NEFL;FGF1;HRAS;SPTB
SHC1 events in EGFR signaling Homo sapiens R-HSA-180336	0.00177726	0.0372495	3.05041	19.3173	SPTA1;FGB;PDGFRA;FGA;ITGA2B;FGG;NEFL;FGF1;HRAS;SPTB
SOS-mediated signalling Homo sapiens R-HSA-112412	0.00177726	0.0367461	3.05041	19.3173	SPTA1;FGB;PDGFRA;FGA;ITGA2B;FGG;NEFL;FGF1;HRAS;SPTB
SHC1 events in ERBB4 signaling Homo sapiens R-HSA-1250347	0.00177726	0.0362562	3.05041	19.3173	SPTA1;FGB;PDGFRA;FGA;ITGA2B;FGG;NEFL;FGF1;HRAS;SPTB
RAF/MAP kinase cascade Homo sapiens R-HSA-5673001	0.00177726	0.0357791	3.05041	19.3173	SPTA1;FGB;PDGFRA;FGA;ITGA2B;FGG;NEFL;FGF1;HRAS;SPTB
FRS-mediated FGFR2 signaling Homo sapiens R-HSA-5654700	0.00183363	0.0364345	3.03748	19.1406	SPTA1;FGB;PDGFRA;FGA;ITGA2B;FGG;NEFL;FGF1;HRAS;SPTB
FRS-mediated FGFR4 signaling Homo sapiens R-HSA-5654712	0.00183363	0.0359674	3.03748	19.1406	SPTA1;FGB;PDGFRA;FGA;ITGA2B;FGG;NEFL;FGF1;HRAS;SPTB
FRS-mediated FGFR3 signaling Homo sapiens R-HSA-5654706	0.00183363	0.0355121	3.03748	19.1406	SPTA1;FGB;PDGFRA;FGA;ITGA2B;FGG;NEFL;FGF1;HRAS;SPTB
FRS-mediated FGFR1 signaling Homo sapiens R-HSA-5654693	0.00183363	0.0350682	3.03748	19.1406	SPTA1;FGB;PDGFRA;FGA;ITGA2B;FGG;NEFL;FGF1;HRAS;SPTB
Miscellaneous transport and binding events Homo sapiens R-HSA-5223345	0.00187636	0.0354424	11.9474	75.011	DMTN;PIP;ADD2
Scavenging by Class B Receptors Homo sapiens R-HSA-3000471	0.00188594	0.035189	28.6738	179.88	APOA1;APOB
ARMS-mediated activation Homo sapiens R-HSA-170984	0.00201146	0.0370786	2.99936	18.6227	SPTA1;FGB;PDGFRA;FGA;ITGA2B;FGG;NEFL;FGF1;HRAS;SPTB
Signalling to p38 via RIT and RIN Homo sapiens R-HSA-187706	0.00201146	0.0366372	2.99936	18.6227	SPTA1;FGB;PDGFRA;FGA;ITGA2B;FGG;NEFL;FGF1;HRAS;SPTB
Frs2-mediated activation Homo sapiens R-HSA-170968	0.00207373	0.0373272	2.98686	18.454	SPTA1;FGB;PDGFRA;FGA;ITGA2B;FGG;NEFL;FGF1;HRAS;SPTB
MAPK1/MAPK3 signaling Homo sapiens R-HSA-5684996	0.00213755	0.0380285	2.97446	18.2873	SPTA1;FGB;PDGFRA;FGA;ITGA2B;FGG;NEFL;FGF1;HRAS;SPTB
Prolonged ERK activation events Homo sapiens R-HSA-169893	0.00220295	0.0387414	2.96217	18.1225	SPTA1;FGB;PDGFRA;FGA;ITGA2B;FGG;NEFL;FGF1;HRAS;SPTB
Signaling by Leptin Homo sapiens R-HSA-2586552	0.00226994	0.039466	2.94998	17.9595	SPTA1;FGB;PDGFRA;FGA;ITGA2B;FGG;NEFL;FGF1;HRAS;SPTB
Interleukin receptor SHC signaling Homo sapiens R-HSA-912526	0.00240885	0.0414105	2.9259	17.6391	SPTA1;FGB;PDGFRA;FGA;ITGA2B;FGG;NEFL;FGF1;HRAS;SPTB
Signalling to RAS Homo sapiens R-HSA-167044	0.00248082	0.0421739	2.91401	17.4816	SPTA1;FGB;PDGFRA;FGA;ITGA2B;FGG;NEFL;FGF1;HRAS;SPTB
Chondroitin sulfate biosynthesis Homo sapiens R-HSA-2022870	0.00256796	0.0431756	10.7527	64.1359	CHST12;BGN;DCN
VEGFR2 mediated cell proliferation Homo sapiens R-HSA-5218921	0.00262993	0.0437369	2.89051	17.1719	SPTA1;FGB;PDGFRA;FGA;ITGA2B;FGG;NEFL;FGF1;HRAS;SPTB
Interleukin-2 signaling Homo sapiens R-HSA-451927	0.0029497	0.0485273	2.84463	16.5729	SPTA1;FGB;PDGFRA;FGA;ITGA2B;FGG;NEFL;FGF1;HRAS;SPTB
Signalling to ERKs Homo sapiens R-HSA-187687	0.0030343	0.0493881	2.83338	16.4273	SPTA1;FGB;PDGFRA;FGA;ITGA2B;FGG;NEFL;FGF1;HRAS;SPTB
Gastrin-CREB signalling pathway via PKC and MAPK Homo sapiens R-HSA-881907	0.0031393	0.0505592	2.32311	13.3899	FGB;PDGFRA;FGA;ITGA2B;FGG;F2;FGF1;GNG11;SPTB;AGT;KNG1;SPTA1;NEFL;HRAS

## Sheet: Table S8_M4-enriched pathways
Supplementary Table S8: Enriched pathways in module M4
KEGG_2019
Term	P-value	Adjusted P-value	Odds Ratio	Combined Score	Genes
ECM-receptor interaction	0.000132816	0.0409074	6.23108	55.622	LAMB3;ITGA3;ITGA2;LAMA3;ITGB8;LAMC2;ITGB6
Retinol metabolism	0.000310183	0.0477682	6.53666	52.8054	UGT1A10;SDR16C5;DHRS9;CYP2S1;CYP3A5;UGT1A6
Estrogen signaling pathway	0.000610879	0.0627169	4.26235	31.544	KRT19;KRT17;SP1;KRT16;KRT13;ITPR3;TFF1;CALML4
Complement and coagulation cascades	0.000753619	0.0580287	5.54375	39.863	SERPINB2;PLAUR;PLAT;CD59;F3;CD55
Mucin type O-glycan biosynthesis	0.000810266	0.0499124	9.41841	67.0417	GALNT7;ST6GALNAC1;GALNT5;GCNT3
Toxoplasmosis	0.00094229	0.0483709	4.52167	31.5034	TGFB2;CD40;LAMB3;IFNGR1;LAMA3;LAMC2;LDLR
Reactome_2016
Term	P-value	Adjusted P-value	Odds Ratio	Combined Score	Genes
Anchoring fibril formation Homo sapiens R-HSA-2214320	9.55519e-09	1.46194e-05	52.1376	962.783	BMP1;LAMB3;COL7A1;LAMA3;LAMC2
O-linked glycosylation of mucins Homo sapiens R-HSA-913709	2.12283e-08	1.62396e-05	11.0595	195.398	GALNT7;MUC1;GALNT5;MUC16;ST3GAL4;MUC13;GCNT3;MUC5B;MUC4;MUC5AC
Termination of O-glycan biosynthesis Homo sapiens R-HSA-977068	4.41692e-08	2.25263e-05	19.6519	332.809	MUC1;MUC16;ST3GAL4;MUC13;MUC5B;MUC4;MUC5AC
Extracellular matrix organization Homo sapiens R-HSA-1474244	7.85795e-08	3.00566e-05	4.64265	75.9498	COL17A1;TGFB2;LAMB3;ITGA3;MMP1;ITGA2;LAMA3;LAMC2;CEACAM1;CAPN8;CAPN9;BMP1;ADAM15;COL7A1;ADAM9;ITGB8;ADAM8;ITGB6
Defective GALNT12 causes colorectal cancer 1 (CRCS1) Homo sapiens R-HSA-5083636	1.01199e-07	3.09668e-05	24.3309	391.878	MUC1;MUC16;MUC13;MUC5B;MUC4;MUC5AC
Defective GALNT3 causes familial hyperphosphatemic tumoral calcinosis (HFTC) Homo sapiens R-HSA-5083625	1.01199e-07	2.58056e-05	24.3309	391.878	MUC1;MUC16;MUC13;MUC5B;MUC4;MUC5AC
Defective C1GALT1C1 causes Tn polyagglutination syndrome (TNPS) Homo sapiens R-HSA-5083632	2.06481e-07	4.51308e-05	21.8978	337.074	MUC1;MUC16;MUC13;MUC5B;MUC4;MUC5AC
Degradation of the extracellular matrix Homo sapiens R-HSA-1474228	2.29727e-07	4.39353e-05	7.57471	115.79	COL17A1;CAPN8;CAPN9;BMP1;ADAM15;LAMB3;MMP1;LAMA3;ADAM9;ADAM8;LAMC2
Interferon alpha/beta signaling Homo sapiens R-HSA-909733	3.62599e-07	6.16418e-05	9.6608	143.269	OAS1;OAS2;OAS3;MX1;ISG15;IFI35;IFIT1;HLA-G;OASL
Metabolism Homo sapiens R-HSA-1430728	2.51185e-06	0.000384313	1.95106	25.158	CDA;SLC44A4;ALAS1;GDA;MSMO1;ENO3;HK2;SULT1C2;CA9;TEAD1;SLC16A3;CA13;ELOVL1;ACSL5;MED6;SULT2B1;INPP4B;ANGPTL4;MGLL;TNFRSF21;PTGES;CDS1;CEMIP;OAT;HPGD;GDPD3;AK4;ITPR3;CYP3A5;NT5E;ALDH3B1;ST3GAL4;PGK2;LDLR;XDH;UGT1A6;NQO1;AOC1;MBOAT2;GALC;FA2H;SULT1B1;AKR1B10;BMP1;TCN1;LPCAT4;SP1;CYP2S1;LPCAT2;DHCR7;PFKP
O-linked glycosylation Homo sapiens R-HSA-5173105	2.7809e-06	0.000386798	6.6357	84.8888	GALNT7;MUC1;GALNT5;MUC16;ST3GAL4;MUC13;GCNT3;MUC5B;MUC4;MUC5AC
Type I hemidesmosome assembly Homo sapiens R-HSA-446107	4.11373e-06	0.0005245	32.4412	402.309	COL17A1;LAMB3;LAMA3;LAMC2
Metabolism of lipids and lipoproteins Homo sapiens R-HSA-556833	4.65397e-06	0.000547736	2.76907	33.9981	CDS1;SLC44A4;ALAS1;HPGD;GDPD3;MSMO1;ALDH3B1;TEAD1;LDLR;ELOVL1;ACSL5;MBOAT2;MED6;GALC;INPP4B;FA2H;BMP1;LPCAT4;SP1;LPCAT2;ANGPTL4;DHCR7;MGLL;TNFRSF21;PTGES
Laminin interactions Homo sapiens R-HSA-3000157	1.27911e-05	0.00139788	15.868	178.781	LAMB3;ITGA3;ITGA2;LAMA3;LAMC2
Interferon Signaling Homo sapiens R-HSA-913531	1.7532e-05	0.00178827	4.46894	48.9415	OAS1;TRIM29;IFNGR1;OAS2;OAS3;MX1;ISG15;IFI35;IFIT1;B2M;HLA-G;OASL
Dissolution of Fibrin Clot Homo sapiens R-HSA-75205	2.23544e-05	0.00213764	22.4593	240.505	SERPINB2;PLAUR;PLAT;S100A10
Interferon gamma signaling Homo sapiens R-HSA-877300	4.17255e-05	0.00375529	6.27894	63.3194	OAS1;TRIM29;IFNGR1;OAS2;OAS3;B2M;HLA-G;OASL
Diseases associated with O-glycosylation of proteins Homo sapiens R-HSA-3906995	0.000202291	0.0171948	7.06381	60.0834	MUC1;MUC16;MUC13;MUC5B;MUC4;MUC5AC
Purine catabolism Homo sapiens R-HSA-74259	0.000284202	0.0228858	21.8978	178.814	NT5E;GDA;XDH
Hemostasis Homo sapiens R-HSA-109582	0.000643591	0.0492347	2.3802	17.4907	LGALS3BP;TGFB2;SERPINB2;ITGA3;MMP1;ITGA2;PLAUR;KIF23;PLAT;ITPR3;F3;CEACAM1;RACGAP1;MAFF;CD58;SLC16A3;MGLL;S100A10

## Sheet: Table S9_M5-enriched pathways
Supplementary Table S9: Enriched pathways in module M5
KEGG_2019
Term	P-value	Adjusted P-value	Odds Ratio	Combined Score	Genes
Phagosome	3.00352e-16	9.25085e-14	13.2979	475.287	ITGAM;NCF4;HLA-B;CYBB;MPO;CORO1A;CTSS;THBS4;TUBB2B;HLA-DMA;FCGR2A;HLA-DRA;CD14;HLA-DRB3;RAB7B;FCGR1A;HLA-DOB;TLR2;HLA-DQB1
Tuberculosis	6.48082e-15	9.98046e-13	11.292	368.91	CD74;ITGAM;FCER1G;CR1;LSP1;CORO1A;CTSS;HLA-DMA;FCGR2A;BCL2;ITGAX;HLA-DRA;CD14;HLA-DRB3;FCGR1A;HLA-DOB;CAMP;TLR2;HLA-DQB1
Leishmaniasis	1.86781e-13	1.91762e-11	18.6889	547.75	ITGAM;CR1;PRKCB;NCF4;CYBB;HLA-DMA;FCGR2A;HLA-DRA;FCGR1A;HLA-DRB3;HLA-DOB;TLR2;HLA-DQB1
Hematopoietic cell lineage	3.65238e-13	2.81233e-11	15.3542	439.718	CSF1R;ITGAM;CR1;CD3E;CD3D;HLA-DMA;HLA-DRA;CD38;CD14;HLA-DRB3;FCGR1A;HLA-DOB;MS4A1;HLA-DQB1
Staphylococcus aureus infection	1.5379e-12	9.47345e-11	18.7735	510.65	HLA-DMA;ITGAM;FCGR2A;C3AR1;HLA-DRA;ITGAL;FCGR1A;HLA-DRB3;HLA-DOB;CAMP;ICAM1;HLA-DQB1
Natural killer cell mediated cytotoxicity	3.25487e-10	1.67084e-08	10.5571	230.627	FCER1G;PRKCB;SH2D1A;HLA-B;PIK3CD;ITGAL;ICAM1;ZAP70;LCK;RAC2;LCP2;CD48;CD247
Fc gamma R-mediated phagocytosis	9.29176e-10	4.08837e-08	12.8595	267.435	HCK;PTPRC;FCGR2A;PRKCB;INPP5D;RAC2;WAS;PIK3CD;DOCK2;FCGR1A;PLPP1
Amoebiasis	1.66243e-09	6.40037e-08	12.1897	246.415	SERPINB10;ITGAM;ARG1;PRKCB;PIK3CD;CTSG;SERPINB9;CD14;RAB7B;PLCB2;TLR2
Viral myocarditis	3.96333e-09	1.35634e-07	16.2279	313.948	HLA-DMA;RAC2;HLA-B;HLA-DRA;ITGAL;HLA-DRB3;HLA-DOB;ICAM1;HLA-DQB1
Epstein-Barr virus infection	7.08472e-09	2.18209e-07	7.40976	139.047	HLA-B;PIK3CD;CD3E;ITGAL;CD3D;ICAM1;HLA-DMA;BCL2;HLA-DRA;CD247;HLA-DRB3;HLA-DOB;HLA-DQB1;TLR2
Cell adhesion molecules (CAMs)	1.27332e-08	3.5653e-07	8.80411	160.05	SPN;HLA-DMA;PTPRC;ITGAM;HLA-B;HLA-DRA;ITGB7;HLA-DRB3;ITGAL;HLA-DOB;ICAM1;HLA-DQB1
Th1 and Th2 cell differentiation	1.56766e-08	4.02365e-07	11.5634	207.806	ZAP70;HLA-DMA;LCK;HLA-DRA;CD247;CD3E;HLA-DRB3;CD3D;HLA-DOB;HLA-DQB1
Th17 cell differentiation	6.76443e-08	1.60265e-06	9.94233	164.138	ZAP70;HLA-DMA;LCK;HLA-DRA;CD247;HLA-DRB3;CD3E;HLA-DOB;CD3D;HLA-DQB1
Rap1 signaling pathway	7.97534e-08	1.75458e-06	6.71349	109.727	CSF1R;NGFR;FYB1;ITGAM;RGS14;PRKCB;PIK3CD;ITGAL;APBB1IP;RAC2;LCP2;PLCB2;SKAP1
Human T-cell leukemia virus 1 infection	1.62679e-07	3.34033e-06	6.31497	98.7124	SPI1;HLA-B;PIK3CD;CD3E;ITGAL;CD3D;ICAM1;HLA-DMA;LCK;HLA-DRA;HLA-DRB3;HLA-DOB;HLA-DQB1
Osteoclast differentiation	3.4236e-07	6.59043e-06	8.37661	124.706	CSF1R;SPI1;FCGR2A;LCK;NCF4;SIRPA;PIK3CD;LCP2;FCGR1A;LILRB4
Asthma	3.85635e-07	6.9868e-06	20.5903	304.085	HLA-DMA;FCER1G;HLA-DRA;HLA-DRB3;HLA-DOB;HLA-DQB1
T cell receptor signaling pathway	4.69402e-07	8.03199e-06	9.47967	138.136	ZAP70;PTPRC;LCK;GRAP2;PIK3CD;LCP2;CD247;CD3E;CD3D
Antigen processing and presentation	6.35056e-07	1.02946e-05	11.0528	157.718	CD74;HLA-DMA;HLA-B;HLA-DRA;HLA-DRB3;HLA-DOB;CTSS;HLA-DQB1
Leukocyte transendothelial migration	1.1303e-06	1.74065e-05	8.54863	117.057	ITGAM;PRKCB;NCF4;RAC2;CYBB;PIK3CD;ITGAL;MMP9;ICAM1
Primary immunodeficiency	1.16193e-06	1.70417e-05	17.2513	235.746	ZAP70;PTPRC;LCK;CD3E;CD3D;ADA
Allograft rejection	1.36907e-06	1.9167e-05	16.7973	226.787	HLA-DMA;HLA-B;HLA-DRA;HLA-DRB3;HLA-DOB;HLA-DQB1
Graft-versus-host disease	2.17828e-06	2.917e-05	15.5682	202.963	HLA-DMA;HLA-B;HLA-DRA;HLA-DRB3;HLA-DOB;HLA-DQB1
Rheumatoid arthritis	2.29327e-06	2.94303e-05	9.35235	121.445	HLA-DMA;HLA-DRA;ITGAL;HLA-DRB3;HLA-DOB;ICAM1;TLR2;HLA-DQB1
Acute myeloid leukemia	2.82737e-06	3.48332e-05	11.283	144.154	CSF1R;SPI1;ITGAM;PIK3CD;CD14;FCGR1A;MPO
Type I diabetes mellitus	2.90774e-06	3.44455e-05	14.8441	189.235	HLA-DMA;HLA-B;HLA-DRA;HLA-DRB3;HLA-DOB;HLA-DQB1
Human immunodeficiency virus 1 infection	5.49226e-06	6.26524e-05	5.51987	66.8576	APOBEC3C;PRKCB;HLA-B;BCL2;GNB4;RAC2;PIK3CD;CD247;CD3E;CD3D;TLR2
Intestinal immune network for IgA production	5.62929e-06	6.19222e-05	13.2979	160.738	HLA-DMA;HLA-DRA;ITGB7;HLA-DRB3;HLA-DOB;HLA-DQB1
Autoimmune thyroid disease	1.0129e-05	0.000107577	12.0434	138.5	HLA-DMA;HLA-B;HLA-DRA;HLA-DRB3;HLA-DOB;HLA-DQB1
Transcriptional misregulation in cancer	1.0844e-05	0.000111332	5.71951	65.3849	CSF1R;NGFR;SPI1;ITGAM;ITGB7;CD14;TRAF1;FCGR1A;MPO;MMP9
Legionellosis	1.25929e-05	0.000125117	11.6054	130.937	ITGAM;CR1;NLRC4;CD14;NAIP;TLR2
NF-kappa B signaling pathway	3.19032e-05	0.000307068	7.83875	81.153	ZAP70;PRKCB;LCK;BCL2;TRAF1;CD14;ICAM1
Inflammatory bowel disease (IBD)	3.31953e-05	0.000309822	9.81997	101.274	HLA-DMA;HLA-DRA;HLA-DRB3;HLA-DOB;TLR2;HLA-DQB1
Influenza A	3.5596e-05	0.000322458	5.5991	57.3532	HLA-DMA;PRKCB;HLA-DRA;PIK3CD;TLR7;HLA-DRB3;HLA-DOB;ICAM1;HLA-DQB1
Systemic lupus erythematosus	3.7811e-05	0.000332737	6.39898	65.1602	HLA-DMA;FCGR2A;HLA-DRA;CTSG;HLA-DRB3;FCGR1A;HLA-DOB;HLA-DQB1
NOD-like receptor signaling pathway	4.86999e-05	0.000416654	5.37891	53.4117	GBP5;GABARAPL2;BCL2;CYBB;CARD16;NLRC4;PLCB2;NAIP;CAMP
Chemokine signaling pathway	8.06196e-05	0.000671104	5.03919	47.4983	FGR;HCK;PRKCB;GNB4;RAC2;WAS;PIK3CD;DOCK2;PLCB2
Malaria	9.48744e-05	0.000768982	10.8554	100.553	CR1;ITGAL;THBS4;ICAM1;TLR2
Toxoplasmosis	9.67551e-05	0.000764117	6.5901	60.9144	HLA-DMA;BCL2;HLA-DRA;HLA-DRB3;HLA-DOB;TLR2;HLA-DQB1
Platelet activation	0.000172948	0.0013317	6.00549	52.0227	APBB1IP;FCER1G;FCGR2A;TBXAS1;PIK3CD;LCP2;PLCB2
Regulation of actin cytoskeleton	0.000198309	0.00148974	4.47405	38.1443	CYFIP2;ITGAM;ITGAX;RAC2;WAS;PIK3CD;NCKAP1L;ITGB7;ITGAL
AGE-RAGE signaling pathway in diabetic complications	0.000365202	0.00267815	6.38298	50.5217	PRKCB;BCL2;CYBB;PIK3CD;PLCB2;ICAM1
African trypanosomiasis	0.000391825	0.00280656	11.5009	90.2208	PRKCB;PLCB2;ICAM1;IDO1
Chagas disease (American trypanosomiasis)	0.000428006	0.00299604	6.19707	48.0668	PIK3CD;CD247;CD3E;CD3D;PLCB2;TLR2
Fc epsilon RI signaling pathway	0.00044908	0.0030737	7.82228	60.2965	FCER1G;INPP5D;RAC2;PIK3CD;LCP2
Bacterial invasion of epithelial cells	0.000663201	0.00444057	7.18804	52.6052	SEPT6;WAS;PIK3CD;SEPT1;HCLS1
Complement and coagulation cascades	0.000893493	0.00585523	6.7331	47.2689	ITGAM;CR1;C3AR1;ITGAX;VSIG4
Sphingolipid signaling pathway	0.000918016	0.0058906	5.36385	37.511	FCER1G;PRKCB;BCL2;RAC2;PIK3CD;PLCB2
Pathogenic Escherichia coli infection	0.00177416	0.0111519	7.73694	49.0091	TUBB2B;WAS;HCLS1;CD14
Measles	0.00196364	0.012096	4.62535	28.8296	BCL2;PIK3CD;TLR7;CD3E;CD3D;TLR2
Choline metabolism in cancer	0.002439	0.0147296	5.37288	32.3241	PRKCB;RAC2;WAS;PIK3CD;PLPP1
Focal adhesion	0.00281454	0.0166708	3.74211	21.9773	PARVG;PRKCB;BCL2;RAC2;PIK3CD;ITGB7;THBS4
Cholinergic synapse	0.00414951	0.0241141	4.74924	26.0485	PRKCB;GNB4;BCL2;PIK3CD;PLCB2
B cell receptor signaling pathway	0.00449974	0.0256652	5.99341	32.3868	PRKCB;INPP5D;RAC2;PIK3CD
PI3K-Akt signaling pathway	0.00645275	0.0361354	2.70465	13.6402	CSF1R;NGFR;TCL1A;BCL2;GNB4;PIK3CD;ITGB7;THBS4;TLR2
Ras signaling pathway	0.00647202	0.0355961	3.20983	16.1784	CSF1R;NGFR;ZAP70;PRKCB;GNB4;RAC2;PIK3CD
Carbohydrate digestion and absorption	0.00815846	0.0440843	7.25338	34.8793	PRKCB;PIK3CD;PLCB2
Kaposi sarcoma-associated herpesvirus infection	0.00838887	0.0445478	3.43171	16.4065	GABARAPL2;HCK;HLA-B;GNB4;PIK3CD;ICAM1
Salmonella infection	0.0088236	0.0460622	4.94805	23.4059	WAS;NLRC4;CD14;RAB7B
Reactome_2016
Term	P-value	Adjusted P-value	Odds Ratio	Combined Score	Genes
Immune System Homo sapiens R-HSA-168256	1.9268e-21	7.43746e-19	5.63222	268.648	CYFIP2;FCN1;ITGAM;SIGLEC9;NCF4;PIK3CD;CD3E;ITGAL;CD3D;CTSS;ICAM1;GRAP2;C3AR1;ITGB7;LGALS9;HLA-DOB;CAMP;GBP5;CR1;FCER1G;PRKCB;CD180;HLA-B;CYBB;IL16;APBB1IP;FGR;HCK;ZAP70;LCK;IRF8;PRTN3;BPI;EVL;LCP2;TLR7;HLA-DQB1;LTF;TLR2;CSF1R;PDE1A;WAS;NLRC4;HLA-DMA;INPP5D;S100A12;NCKAP1L;CD14;FCGR1A;LAIR1;CD74;SH2D1A;LILRB4;PTPRC;FCGR2A;BCL2;HLA-DRA;CD247;HLA-DRB3
Generation of second messenger molecules Homo sapiens R-HSA-202433	2.30627e-16	4.45109e-14	58.663	2112.21	ZAP70;LCK;GRAP2;WAS;HLA-DRA;LCP2;EVL;CD247;CD3E;HLA-DRB3;CD3D;HLA-DQB1
Adaptive Immune System Homo sapiens R-HSA-1280218	5.40666e-12	5.53983e-10	5.15402	133.713	SIGLEC9;NCF4;WAS;PIK3CD;CD3E;ITGAL;CD3D;CTSS;ICAM1;HLA-DMA;GRAP2;INPP5D;ITGB7;FCGR1A;HLA-DOB;LAIR1;CD74;PRKCB;SH2D1A;HLA-B;CYBB;LILRB4;ZAP70;PTPRC;LCK;HLA-DRA;EVL;LCP2;CD247;HLA-DRB3;HLA-DQB1
TCR signaling Homo sapiens R-HSA-202403	5.74076e-12	5.53983e-10	15.2471	394.648	WAS;CD3E;CD3D;ZAP70;PTPRC;LCK;GRAP2;INPP5D;HLA-DRA;LCP2;EVL;CD247;HLA-DRB3;HLA-DQB1
Translocation of ZAP-70 to Immunological synapse Homo sapiens R-HSA-202430	9.61898e-12	7.42585e-10	67.6889	1717.08	ZAP70;LCK;HLA-DRA;CD247;CD3E;HLA-DRB3;CD3D;HLA-DQB1
Phosphorylation of CD3 and TCR zeta chains Homo sapiens R-HSA-202427	3.39394e-11	2.18343e-09	54.9889	1325.59	PTPRC;LCK;HLA-DRA;CD247;CD3E;HLA-DRB3;CD3D;HLA-DQB1
Innate Immune System Homo sapiens R-HSA-168249	5.26808e-10	2.90497e-08	4.46222	95.3318	CYFIP2;FCN1;ITGAM;PDE1A;WAS;PIK3CD;NLRC4;CTSS;GRAP2;C3AR1;S100A12;NCKAP1L;CD14;FCGR1A;CR1;FCER1G;CD180;HLA-B;APBB1IP;FGR;HCK;FCGR2A;LCK;BCL2;BPI;LCP2;TLR7;CD247;TLR2
Hemostasis Homo sapiens R-HSA-109582	2.4372e-09	1.17595e-07	5.08116	100.772	CD74;CD84;PRKCH;ITGAM;FCER1G;PRKCB;PDE1A;PLEK;PIK3CD;ITGAL;SPN;APBB1IP;FGR;LCK;INPP5D;GNB4;ITGAX;RAC2;SIRPA;PRTN3;CD48;LCP2;DOCK2
Cell surface interactions at the vascular wall Homo sapiens R-HSA-202733	2.8767e-09	1.23378e-07	13.6185	267.829	SPN;CD74;CD84;ITGAM;FCER1G;LCK;INPP5D;ITGAX;SIRPA;CD48;ITGAL
PD-1 signaling Homo sapiens R-HSA-389948	3.27875e-09	1.2656e-07	40.2882	787.062	LCK;HLA-DRA;CD247;CD3E;HLA-DRB3;CD3D;HLA-DQB1
Immunoregulatory interactions between a Lymphoid and a non-Lymphoid cell Homo sapiens R-HSA-198933	3.10997e-08	1.09132e-06	9.24781	159.858	SIGLEC9;SH2D1A;HLA-B;ITGB7;CD247;CD3E;ITGAL;FCGR1A;CD3D;LILRB4;LAIR1;ICAM1
Costimulation by the CD28 family Homo sapiens R-HSA-388841	3.75973e-07	1.20938e-05	13.7139	202.88	LCK;GRAP2;HLA-DRA;CD247;CD3E;HLA-DRB3;CD3D;HLA-DQB1
Nef and signal transduction Homo sapiens R-HSA-164944	5.13947e-07	1.52603e-05	107.652	1558.93	HCK;LCK;CD247;DOCK2
Interferon gamma signaling Homo sapiens R-HSA-877300	2.70449e-06	7.45667e-05	10.3148	132.242	GBP5;HLA-B;IRF8;HLA-DRA;FCGR1A;HLA-DRB3;ICAM1;HLA-DQB1
Downstream TCR signaling Homo sapiens R-HSA-202424	4.33357e-06	0.000111517	9.63175	118.944	LCK;INPP5D;HLA-DRA;CD247;HLA-DRB3;CD3E;CD3D;HLA-DQB1
Fcgamma receptor (FCGR) dependent phagocytosis Homo sapiens R-HSA-2029480	1.79867e-05	0.000433929	7.81746	85.4126	CYFIP2;FGR;HCK;FCGR2A;WAS;NCKAP1L;CD247;FCGR1A
MHC class II antigen presentation Homo sapiens R-HSA-2132295	5.37073e-05	0.00116861	7.94268	78.0921	CD74;HLA-DMA;HLA-DRA;HLA-DRB3;HLA-DOB;CTSS;HLA-DQB1
Toll-Like Receptors Cascades Homo sapiens R-HSA-168898	5.4495e-05	0.00116861	6.62626	65.0527	ITGAM;CD180;S100A12;TLR7;BPI;CD14;CTSS;TLR2
Cytokine Signaling in Immune system Homo sapiens R-HSA-1280215	8.12796e-05	0.00165126	3.16694	29.8251	GBP5;CSF1R;HLA-B;PIK3CD;IL16;ICAM1;APBB1IP;HCK;LCK;INPP5D;HLA-DRA;IRF8;PRTN3;LGALS9;HLA-DRB3;FCGR1A;HLA-DQB1
FCGR activation Homo sapiens R-HSA-2029481	9.48744e-05	0.00183108	12.2752	113.705	FGR;HCK;FCGR2A;CD247;FCGR1A
The role of Nef in HIV-1 replication and disease pathogenesis Homo sapiens R-HSA-164952	0.000129757	0.00238505	17.9239	160.416	HCK;LCK;CD247;DOCK2
GPVI-mediated activation cascade Homo sapiens R-HSA-114604	0.000138507	0.00243018	11.25	99.9516	FCER1G;LCK;RAC2;PIK3CD;LCP2
Platelet activation, signaling and aggregation Homo sapiens R-HSA-76002	0.000146243	0.00245434	4.52421	39.9498	APBB1IP;PRKCH;FCER1G;PRKCB;LCK;PLEK;GNB4;RAC2;PIK3CD;LCP2
RHO GTPases Activate NADPH Oxidases Homo sapiens R-HSA-5668599	0.000218101	0.00350779	32.1114	270.716	NCF4;RAC2;CYBB
ROS, RNS production in response to bacteria Homo sapiens R-HSA-1222556	0.000281248	0.00434246	14.3348	117.205	NCF4;CYBB;CAMP;LTF
Regulation of actin dynamics for phagocytic cup formation Homo sapiens R-HSA-2029482	0.000309849	0.00460006	7.14443	57.7229	CYFIP2;FCGR2A;WAS;NCKAP1L;CD247;FCGR1A
Integrin cell surface interactions Homo sapiens R-HSA-216083	0.000419219	0.00599328	8.70351	67.6882	ITGAM;ITGAX;ITGB7;ITGAL;ICAM1
Interferon Signaling Homo sapiens R-HSA-913531	0.000546673	0.00753628	4.63924	34.8484	GBP5;HLA-B;HLA-DRA;IRF8;HLA-DRB3;FCGR1A;ICAM1;HLA-DQB1
G alpha (z) signalling events Homo sapiens R-HSA-418597	0.000906469	0.0120654	10.2329	71.6914	RGS19;PRKCH;PRKCB;GNB4
Toll Like Receptor 4 (TLR4) Cascade Homo sapiens R-HSA-166016	0.00104489	0.0131677	5.59757	38.4209	ITGAM;CD180;S100A12;BPI;CD14;TLR2
Antigen processing-Cross presentation Homo sapiens R-HSA-1236975	0.00105751	0.0131677	7.0027	47.9814	NCF4;HLA-B;CYBB;FCGR1A;CTSS
Extracellular matrix organization Homo sapiens R-HSA-1474244	0.00147409	0.0177813	3.58525	23.3748	ITGAM;ITGAX;CTSG;ITGB7;ITGAL;MMP8;MMP9;CTSS;ICAM1
Cross-presentation of particulate exogenous antigens (phagosomes) Homo sapiens R-HSA-1236973	0.00237101	0.0277337	35.4946	214.545	NCF4;CYBB
Signaling by Rho GTPases Homo sapiens R-HSA-194315	0.00255432	0.028999	3.06156	18.2774	CYFIP2;ARHGAP9;NCF4;RAC2;WAS;CYBB;NCKAP1L;EVL;ARHGAP15;ARHGAP25
Activation of Matrix Metalloproteinases Homo sapiens R-HSA-1592389	0.00331744	0.0365866	11.0623	63.1496	CTSG;MMP8;MMP9
MyD88 deficiency (TLR2/4) Homo sapiens R-HSA-5602498	0.00457171	0.0471944	23.6595	127.474	CD14;TLR2
IRAK4 deficiency (TLR2/4) Homo sapiens R-HSA-5603041	0.00457171	0.0471944	23.6595	127.474	CD14;TLR2
RHO GTPases Activate WASPs and WAVEs Homo sapiens R-HSA-5663213	0.00464608	0.0471944	9.71941	52.2101	CYFIP2;WAS;NCKAP1L
