# Supplementary material for: Proteome Analysis of Pancreatic Tumors Implicates Extracellular Matrix in Patient Outcome
Source: Cancer Res Commun. 2022 Jun 14;2(6):434–46. doi: 10.1158/2767-9764.CRC-21-0100 (PMC10010336; doi:10.1158/2767-9764.CRC-21-0100)
Supplement: Table S10A and S10B — Differential expression analysis of M2 and M4 proteins between PDAC and tumor adjacent tissue samples (Wilcoxon-rank sum test) [file crc-21-0100-s08.xlsx]

## Sheet: Table S10A
Supplementary Table S10A: Differential expression analysis of M2 proteins between PDAC and tumor adjacent tissue samples (Wilcoxon-rank sum test)
gene	pval	log2fc	p.adj	mean.tumor	mean.adjacent_tissue
ACP5	0.0729324	0.362412	0.0755096	0.154626	-0.207785
ACTA1	0.0584885	0.321163	0.0609862	0.0958148	-0.225348
ADAMTS4	0.00288077	0.594639	0.00387187	0.163443	-0.431197
ADAMTSL2	0.00263285	0.738358	0.00358803	0.173647	-0.564711
AEBP1	4.66437e-06	0.752532	2.48484e-05	0.204221	-0.548311
ALDOC	1.53982e-05	0.547999	5.43576e-05	0.17072	-0.377279
ALOX5	5.58598e-06	0.55837	2.82188e-05	0.195401	-0.362969
ALOX5AP	1.02992e-07	1.23967	2.51472e-06	0.360602	-0.879069
AMDHD2	0.00181802	0.474015	0.00258583	0.140095	-0.33392
AMPD3	0.000911425	0.487055	0.00139815	0.167735	-0.31932
ANG	4.66437e-06	0.614479	2.48484e-05	0.195988	-0.41849
ANGPTL2	4.43679e-05	0.650226	0.000120368	0.161325	-0.488902
ANKH	1.7853e-06	0.790163	1.53851e-05	0.227796	-0.562366
ANTXR1	0.00181802	0.530068	0.00258583	0.154319	-0.375749
APOL2	3.21576e-06	0.701198	2.0483e-05	0.154051	-0.547148
ARL4C	2.18192e-06	0.933789	1.63924e-05	0.233277	-0.700512
ARPC1B	2.31184e-07	0.903614	4.83835e-06	0.203865	-0.699748
BASP1	0.036479	0.772997	0.0388667	0.20424	-0.568757
C17orf49	0.000536802	0.523284	0.000914435	0.146341	-0.376943
C1QTNF5	0.00150104	0.61551	0.00219902	0.195633	-0.419877
C5AR1	0.00343854	0.53072	0.00453825	0.161704	-0.369016
C5orf15	0.0900588	0.258625	0.092263	0.0514975	-0.207127
CACNA2D1	0.0044515	0.535972	0.00564628	0.167369	-0.368603
CACNB3	2.18192e-06	0.686582	1.63924e-05	0.133015	-0.553567
CALB2	0.000148117	0.86235	0.000326303	0.249543	-0.612807
CALD1	0.000384575	0.595926	0.000699879	0.180367	-0.415559
CAPG	7.72883e-05	0.714209	0.00019522	0.18184	-0.532368
CARD11	0.000821937	0.55422	0.001316	0.190852	-0.363369
CAVIN3	8.83487e-05	0.635783	0.000217531	0.16905	-0.466733
CCDC80	0.0154155	0.592205	0.0176435	0.104068	-0.488137
CD3EAP	0.153331	0.244547	0.155453	0.0472476	-0.197299
CD53	2.45955e-05	0.637907	7.50675e-05	0.232578	-0.405329
CDH11	0.0232923	0.454172	0.025851	0.144207	-0.309966
CDH13	0.00787323	0.45303	0.0093395	0.168045	-0.284985
CEACAM5	9.51344e-07	1.00647	1.07209e-05	0.20455	-0.801915
CEACAM6	2.18192e-06	1.19117	1.63924e-05	0.288456	-0.902719
CHST3	0.0769511	0.360782	0.0793897	0.0637067	-0.297075
CILP	0.0154155	0.419922	0.0176435	0.0940612	-0.325861
CLEC11A	0.000911425	0.534011	0.00139815	0.146606	-0.387404
CNN1	7.931e-06	0.852044	3.46833e-05	0.232028	-0.620017
CNN2	4.21046e-08	0.801272	1.54208e-06	0.193126	-0.608147
CNN3	6.74786e-05	0.669715	0.000173432	0.142755	-0.52696
COL10A1	6.66786e-06	1.24889	3.25614e-05	0.374907	-0.873987
COL11A1	4.82559e-07	1.15122	7.06949e-06	0.263278	-0.887937
COL12A1	9.40513e-06	0.971787	3.82736e-05	0.249623	-0.722164
COL3A1	0.000911425	0.934338	0.00139815	0.263359	-0.670979
COL5A1	0.0190128	0.504573	0.0213439	0.15032	-0.354253
COL5A2	0.000189801	0.932847	0.000397227	0.251344	-0.681504
COL5A3	0.0283493	0.318585	0.0307642	0.133862	-0.184723
COL8A1	0.00375118	0.787645	0.00486326	0.198836	-0.588809
COL8A2	0.000114804	1.63479	0.000264862	0.396354	-1.23843
COMP	0.00992235	0.760357	0.0116757	0.222541	-0.537815
COTL1	1.53982e-05	0.718361	5.43576e-05	0.190793	-0.527568
CPXM2	0.0283493	0.338441	0.0307642	0.0796151	-0.258825
CPZ	0.000430389	0.638264	0.000773644	0.175357	-0.462907
CRIP2	4.82559e-07	0.671762	7.06949e-06	0.213554	-0.458209
CSRP1	9.51344e-07	0.840527	1.07209e-05	0.255306	-0.585221
CSRP2	3.21576e-06	0.822962	2.0483e-05	0.260192	-0.56277
CSRP3	2.31184e-07	0.88319	4.83835e-06	0.273566	-0.609624
CSTA	0.000305749	0.918358	0.000570602	0.249147	-0.669211
CTHRC1	0.000740309	0.810666	0.00121179	0.255757	-0.554909
CTSB	5.58598e-06	0.727417	2.82188e-05	0.21106	-0.516357
CTSD	8.83487e-05	1.01418	0.000217531	0.265673	-0.748506
CTSH	0.000189801	0.52843	0.000397227	0.158096	-0.370334
CTSK	5.58598e-06	0.980247	2.82188e-05	0.250848	-0.729399
CTSZ	0.000343156	0.602482	0.000632357	0.146405	-0.456077
CYBA	1.17908e-06	0.946351	1.15157e-05	0.271787	-0.674563
DENND3	0.000305749	0.603585	0.000570602	0.185609	-0.417975
DKK3	0.598826	0.189626	0.598826	0.0870392	-0.102587
DOK3	0.0437589	0.397954	0.04612	0.117817	-0.280137
DPT	0.000214332	0.709429	0.000433099	0.238909	-0.470521
DPYSL3	0.00526282	0.510079	0.00656172	0.146158	-0.363921
ECM1	0.00526282	0.567725	0.00656172	0.134443	-0.433282
ECM2	0.000189801	0.862211	0.000397227	0.209091	-0.65312
EDIL3	0.0437589	0.482462	0.04612	0.0898263	-0.392635
EDNRA	0.000189801	0.900194	0.000397227	0.244858	-0.655336
EFEMP1	2.65384e-06	0.807996	1.89652e-05	0.22006	-0.587936
EFEMP2	2.45955e-05	0.85824	7.50675e-05	0.227103	-0.631136
EMILIN2	0.000536802	0.542626	0.000914435	0.161094	-0.381532
ENO2	0.00787323	0.388142	0.0093395	0.171815	-0.216327
FAM168A	3.87972e-06	0.784623	2.22894e-05	0.183226	-0.601398
FAM26E	0.00851151	0.46284	0.0100559	0.145307	-0.317533
FAP	0.00240381	0.60386	0.00335388	0.191944	-0.411916
FBLN1	0.000214332	0.773742	0.000433099	0.220443	-0.553298
FBLN2	2.97393e-07	1.21122	5.80907e-06	0.320269	-0.890955
FBLN5	4.43679e-05	0.785684	0.000120368	0.217605	-0.56808
FGD5	3.21576e-06	0.750089	2.0483e-05	0.264067	-0.486022
FGF2	0.00136164	0.65755	0.00200482	0.190309	-0.467242
FHL2	3.8035e-07	1.17463	6.55544e-06	0.327895	-0.846733
FHL3	2.18192e-06	1.03529	1.63924e-05	0.275875	-0.759413
FIBIN	0.0040883	0.609126	0.00525382	0.0672385	-0.541888
FILIP1L	0.000100806	0.624463	0.000240131	0.176821	-0.447641
FLNA	1.80478e-05	0.73521	6.00911e-05	0.19535	-0.53986
FLNC	1.7853e-06	0.787093	1.53851e-05	0.217179	-0.569915
FMOD	9.40513e-06	0.913391	3.82736e-05	0.253388	-0.660003
FN1	1.31031e-05	0.874442	4.85977e-05	0.227783	-0.646659
FNDC1	7.931e-06	0.818574	3.46833e-05	0.188178	-0.630396
FSTL1	3.87972e-06	0.915095	2.22894e-05	0.227413	-0.687682
FTH1	0.036479	0.325671	0.0388667	0.0678375	-0.257833
FTL	0.00671935	0.581262	0.0082032	0.176048	-0.405214
FZD1	0.00263285	0.396768	0.00358803	0.134746	-0.262022
FZD7	7.04351e-09	0.97557	5.15937e-07	0.194111	-0.781459
GBP1	0.00165285	0.590534	0.00238564	0.171557	-0.418977
GBP2	7.931e-06	0.705148	3.46833e-05	0.192921	-0.512226
GBP4	0.0283493	0.422341	0.0307642	0.125494	-0.296847
GFPT2	0.00526282	0.407651	0.00656172	0.10809	-0.299561
GPC1	0.00181802	0.606696	0.00258583	0.1211	-0.485596
GPC6	0.0322028	0.658534	0.0345619	0.157824	-0.500709
GPX8	0.0040883	0.527197	0.00525382	0.125199	-0.401998
GREM1	3.21576e-06	1.89571	2.0483e-05	0.513613	-1.3821
GUSB	1.80478e-05	0.580115	6.00911e-05	0.206538	-0.373577
HAPLN3	1.31031e-05	0.939902	4.85977e-05	0.247751	-0.692151
HDAC10	0.139896	0.245215	0.142821	0.073185	-0.17203
HEPH	0.00375118	0.461963	0.00486326	0.163121	-0.298842
HIST1H1A	5.72873e-08	0.971437	1.86502e-06	0.19556	-0.775877
HIST1H1B	4.69568e-09	1.01316	4.58611e-07	0.210822	-0.802334
HIVEP2	1.17908e-06	0.780721	1.15157e-05	0.156559	-0.624162
HK3	1.80478e-05	0.614938	6.00911e-05	0.183967	-0.430971
HLA-A	3.87972e-06	0.703193	2.22894e-05	0.129499	-0.573693
HMCN1	0.000214332	0.597009	0.000433099	0.168004	-0.429006
HOPX	0.0190128	0.483669	0.0213439	0.179922	-0.303747
HSPB7	0.00199753	0.614885	0.00281383	0.228842	-0.386043
HTRA1	0.000100806	0.919469	0.000240131	0.272048	-0.647421
HTRA3	9.40513e-06	0.969099	3.82736e-05	0.301958	-0.667141
ICAM2	0.00526282	0.406989	0.00656172	0.128665	-0.278324
IFI16	0.000536802	0.600002	0.000914435	0.146774	-0.453228
IFI30	0.038786	0.274386	0.041175	0.15224	-0.122145
IGFBP3	2.10947e-05	0.887744	6.7182e-05	0.222442	-0.665302
IGFBP5	3.84145e-05	0.852932	0.000109276	0.250047	-0.602885
IGFBP7	3.31876e-05	0.780295	9.72398e-05	0.216259	-0.564036
IGKV4-1	0.000430389	1.00547	0.000773644	0.31717	-0.688297
IGKV6-21	0.00111664	1.17158	0.00167782	0.388014	-0.783562
IGLV2-18	0.000480983	1.01099	0.000838858	0.169339	-0.841654
IL18R1	5.87996e-05	0.849182	0.000153824	0.182376	-0.666806
IL4I1	0.000480983	0.59933	0.000838858	0.209058	-0.390272
INHBA	1.7853e-06	0.855434	1.53851e-05	0.288242	-0.567192
ISG20	5.87996e-05	0.661761	0.000153824	0.186576	-0.475185
ISLR	0.0044515	0.548862	0.00564628	0.12332	-0.425543
ITGA11	2.45955e-05	0.862148	7.50675e-05	0.225585	-0.636563
ITGA5	0.000305749	0.514944	0.000570602	0.147713	-0.367231
ITGB2	0.000821937	0.630178	0.001316	0.215188	-0.414991
JUNB	1.56523e-10	0.930577	4.58611e-08	0.187502	-0.743076
KIAA0930	0.0248867	0.475707	0.0275162	0.140737	-0.33497
KIF26B	0.264284	0.325073	0.265189	0.0710384	-0.254035
KRT6B	0.00263285	0.920911	0.00358803	0.309721	-0.611191
KYNU	2.10947e-05	0.738439	6.7182e-05	0.176559	-0.56188
LAMTOR4	4.21046e-08	0.811834	1.54208e-06	0.185377	-0.626457
LCN2	3.8035e-07	1.05257	6.55544e-06	0.229843	-0.822722
LGALS1	4.43679e-05	0.657569	0.000120368	0.196184	-0.461385
LMCD1	2.10947e-05	0.678881	6.7182e-05	0.180348	-0.498534
LMOD1	4.43679e-05	0.724912	0.000120368	0.216044	-0.508867
LOX	7.72883e-05	0.715204	0.00019522	0.167706	-0.547498
LOXL1	0.153331	0.268796	0.155453	0.0964779	-0.172319
LOXL2	0.00100944	0.691073	0.00152456	0.194234	-0.496839
LPP	7.931e-06	0.594585	3.46833e-05	0.183917	-0.410668
LRRC15	0.00727661	0.496748	0.00873789	0.104487	-0.392261
LRRC17	0.00787323	0.46347	0.0093395	0.144868	-0.318602
LTBP1	1.17908e-06	0.987445	1.15157e-05	0.270728	-0.716717
LTBP2	7.931e-06	1.04304	3.46833e-05	0.323206	-0.719839
LTBP3	2.18192e-06	0.841927	1.63924e-05	0.216841	-0.625086
LYZ	2.45955e-05	0.842161	7.50675e-05	0.263603	-0.578558
MARCKSL1	3.13045e-10	1.10857	4.58611e-08	0.28283	-0.825739
MATN3	0.191024	0.297962	0.193	0.0904625	-0.207499
MAZ	1.7853e-06	0.570356	1.53851e-05	0.180645	-0.389712
MCUB	0.00727661	0.595153	0.00873789	0.159084	-0.436069
MDK	4.21046e-08	1.608	1.54208e-06	0.406342	-1.20166
MEGF6	0.00199753	0.519863	0.00281383	0.0873382	-0.432525
MFAP2	3.31876e-05	1.03171	9.72398e-05	0.323887	-0.707825
MFAP4	0.000305749	0.740491	0.000570602	0.247672	-0.492819
MFAP5	0.0322028	0.436135	0.0345619	0.198404	-0.237731
MFGE8	0.000189801	0.573455	0.000397227	0.165327	-0.408129
MFSD1	0.00123379	0.55775	0.00183502	0.115494	-0.442256
MFSD10	1.80478e-05	0.592008	6.00911e-05	0.171918	-0.42009
MME	0.0900588	0.420689	0.092263	0.180433	-0.240256
MMP11	0.0143525	0.662729	0.0167541	0.19405	-0.46868
MMP12	0.00619934	0.727531	0.00763196	0.252324	-0.475207
MMP14	0.000305749	0.663878	0.000570602	0.182435	-0.481443
MMP2	0.00314889	0.516879	0.00417477	0.133692	-0.383187
MMP3	0.00375118	0.803237	0.00486326	0.175861	-0.627376
MMP7	0.000536802	0.830108	0.000914435	0.19793	-0.632178
MOB3A	1.53982e-05	0.617085	5.43576e-05	0.229248	-0.387837
MRC1	0.00100944	0.466408	0.00152456	0.203282	-0.263126
MRC2	0.0154155	0.521228	0.0176435	0.140549	-0.380679
MRGPRF	0.000598288	0.613515	0.000996014	0.219698	-0.393816
MSRB2	3.03654e-08	0.608002	1.54208e-06	0.152611	-0.45539
MSRB3	0.000911425	0.591947	0.00139815	0.184633	-0.407313
MX2	0.000214332	0.639787	0.000433099	0.192773	-0.447014
MXRA5	9.40513e-06	0.87341	3.82736e-05	0.193912	-0.679498
MYL6	1.11169e-05	0.620313	4.28584e-05	0.172319	-0.447994
MYLK	0.000343156	0.572715	0.000632357	0.182438	-0.390277
NCF1	0.000241644	0.585771	0.00047518	0.178305	-0.407465
NCF2	0.00671935	0.5361	0.0082032	0.183172	-0.352928
NEDD9	0.000189801	0.687885	0.000397227	0.183163	-0.504723
NKIRAS2	0.000114804	0.585251	0.000264862	0.128876	-0.456375
NNMT	3.21576e-06	0.642446	2.0483e-05	0.195907	-0.44654
NOTCH3	0.000598288	0.643029	0.000996014	0.136205	-0.506824
NPR3	0.000480983	0.773279	0.000838858	0.268072	-0.505207
NRP2	0.000148117	0.542577	0.000326303	0.142407	-0.400169
NTM	0.000480983	1.11792	0.000838858	0.33307	-0.784853
OLFML2B	0.000100806	0.714169	0.000240131	0.251676	-0.462493
OMD	0.00727661	0.742656	0.00873789	0.203572	-0.539085
OSMR	6.66786e-06	0.77471	3.25614e-05	0.190792	-0.583918
P3H1	0.000305749	0.596347	0.000570602	0.135215	-0.461132
P3H3	0.00288077	0.564122	0.00387187	0.148305	-0.415817
P3H4	0.00727661	0.603902	0.00873789	0.154536	-0.449366
P4HA1	0.000114804	0.65807	0.000264862	0.173845	-0.484225
P4HA2	0.00375118	0.415408	0.00486326	0.102405	-0.313003
PALLD	7.73221e-08	0.860453	2.26554e-06	0.2144	-0.646053
PCOLCE	0.0165444	0.522379	0.0187888	0.152859	-0.36952
PDCL	0.00619934	0.391209	0.00763196	0.114358	-0.276851
PDGFRL	0.0217843	0.450165	0.0242692	0.11634	-0.333826
PDLIM3	3.84145e-05	0.589625	0.000109276	0.163326	-0.426299
PDLIM4	1.17908e-06	0.844876	1.15157e-05	0.254361	-0.590514
PDLIM7	2.65384e-06	0.732719	1.89652e-05	0.209835	-0.522884
PDPN	0.000384575	0.763689	0.000699879	0.246945	-0.516744
PLAU	4.43679e-05	0.989499	0.000120368	0.187825	-0.801675
PLBD1	3.84145e-05	0.718188	0.000109276	0.152955	-0.565233
PLEKHG1	0.00571448	0.503157	0.00709467	0.152471	-0.350686
PLIN2	3.31876e-05	0.831865	9.72398e-05	0.235927	-0.595938
PLOD1	0.0165444	0.35763	0.0187888	0.0924065	-0.265224
PLOD2	1.80478e-05	0.844418	6.00911e-05	0.220559	-0.623859
PLXDC2	0.0154155	0.486821	0.0176435	0.140306	-0.346515
POSTN	0.000100806	0.873237	0.000240131	0.246485	-0.626752
PPIC	0.00263285	0.459902	0.00358803	0.117569	-0.342332
PRAF2	4.66437e-06	0.687338	2.48484e-05	0.150494	-0.536843
PRRX1	0.0521805	0.38652	0.0546032	0.0862661	-0.300254
PSMB10	3.87972e-06	0.766251	2.22894e-05	0.167538	-0.598713
QSOX1	1.11169e-05	0.688561	4.28584e-05	0.194248	-0.494313
RAB23	0.00314889	0.490154	0.00417477	0.148968	-0.341186
RAB31	0.020359	0.482886	0.0227679	0.133436	-0.34945
RAC1	7.931e-06	0.727022	3.46833e-05	0.182083	-0.544939
RCN3	0.264284	0.246281	0.265189	0.0984256	-0.147856
RFLNB	0.0265711	0.503281	0.0291585	0.223045	-0.280236
RNASE3	0.000911425	0.563553	0.00139815	0.154428	-0.409125
ROR2	0.00288077	0.50241	0.00387187	0.1306	-0.37181
RUNX1	7.931e-06	0.655403	3.46833e-05	0.136518	-0.518885
S100A11	7.62891e-07	1.03414	9.71857e-06	0.210865	-0.823279
S100A4	0.000241644	0.753567	0.00047518	0.243138	-0.510429
SDC1	0.000148117	0.623269	0.000326303	0.0605036	-0.562765
SERPINF1	0.0044515	0.659416	0.00564628	0.175662	-0.483754
SERPINH1	0.0618641	0.471921	0.0642773	0.134276	-0.337645
SFRP2	0.00165285	0.70819	0.00238564	0.199097	-0.509093
SFRP4	0.0154155	0.626308	0.0176435	0.200728	-0.425581
SGCD	2.86034e-05	0.633618	8.64e-05	0.153321	-0.480296
SLC15A3	0.0265711	0.584521	0.0291585	0.126901	-0.45762
SLC29A3	8.83487e-05	0.648348	0.000217531	0.105151	-0.543197
SLC2A5	0.000114804	0.967699	0.000264862	0.265244	-0.702455
SLC6A14	9.40513e-06	0.765295	3.82736e-05	0.116191	-0.649104
SMTN	4.66437e-06	0.818132	2.48484e-05	0.225722	-0.592411
SNED1	0.000214332	0.711954	0.000433099	0.201197	-0.510757
SORBS1	0.00240381	0.410832	0.00335388	0.154312	-0.25652
SPARC	0.000480983	0.563921	0.000838858	0.165158	-0.398763
SPON2	0.000911425	0.777144	0.00139815	0.234402	-0.542743
SRPX2	0.000148117	0.596385	0.000326303	0.157499	-0.438886
STAMBPL1	0.000911425	0.46865	0.00139815	0.14202	-0.32663
STEAP2	5.87996e-05	0.605703	0.000153824	0.0909975	-0.514705
SULF1	1.53982e-05	0.805403	5.43576e-05	0.165646	-0.639757
SYNC	0.0492391	0.554757	0.0517099	0.139086	-0.415671
SYNPO2	0.000130517	0.636605	0.000296445	0.198128	-0.438477
TAGLN	5.11289e-05	0.868256	0.000137438	0.26245	-0.605806
TAP1	3.87972e-06	0.822071	2.22894e-05	0.20831	-0.613762
TAPBP	0.00263285	0.723034	0.00358803	0.183705	-0.539329
TGFB1I1	1.11169e-05	0.738526	4.28584e-05	0.234919	-0.503608
TGFBI	0.00165285	0.547565	0.00238564	0.207771	-0.339794
TGM2	0.000821937	0.62604	0.001316	0.163408	-0.462632
THBS1	0.000130517	0.970808	0.000296445	0.273264	-0.697544
THBS2	1.11169e-05	1.1353	4.28584e-05	0.326351	-0.808947
THY1	0.000305749	0.597426	0.000570602	0.152227	-0.4452
TIMP1	0.000665953	0.731547	0.0011024	0.199177	-0.53237
TIMP2	6.08873e-07	0.6992	8.10908e-06	0.12681	-0.57239
TIMP3	2.10947e-05	0.831033	6.7182e-05	0.227299	-0.603734
TM6SF1	0.000189801	0.917335	0.000397227	0.279013	-0.638323
TMSB10	0.00100944	0.521964	0.00152456	0.120588	-0.401376
TNC	1.31031e-05	0.88457	4.85977e-05	0.257952	-0.626618
TNFAIP6	0.00123379	0.688036	0.00183502	0.189231	-0.498805
TNFRSF6B	0.00136164	0.691516	0.00200482	0.242222	-0.449294
TNFSF4	6.74786e-05	1.01683	0.000173432	0.277082	-0.739749
TPM1	0.000305749	0.607439	0.000570602	0.192116	-0.415323
TPM2	0.000241644	0.867093	0.00047518	0.266397	-0.600696
TPM4	0.0143525	0.487227	0.0167541	0.137018	-0.350209
TUBB	0.000598288	0.495994	0.000996014	0.162145	-0.333849
TYMP	0.000740309	0.669028	0.00121179	0.202191	-0.466837
TYROBP	0.000821937	0.672628	0.001316	0.202424	-0.470204
VCAN	6.08873e-07	1.03612	8.10908e-06	0.293124	-0.743001
VNN1	0.0302252	0.625895	0.0326789	0.153311	-0.472584
VSNL1	0.0177424	0.517209	0.0200716	0.214436	-0.302773
WDR34	0.00314889	0.379827	0.00417477	0.113279	-0.266547
XAF1	9.51344e-07	0.793825	1.07209e-05	0.174317	-0.619507
ZDHHC20	1.02992e-07	0.780867	2.51472e-06	0.130677	-0.65019
ZEB1	0.000911425	0.654695	0.00139815	0.222043	-0.432652
ZNF384	0.000241644	0.416835	0.00047518	0.112364	-0.304471
ZNF532	0.000598288	0.618861	0.000996014	0.173594	-0.445267
ZYX	4.82559e-07	0.700889	7.06949e-06	0.17919	-0.521698

## Sheet: Table S10B
Supplementary Table S10B: Differential expression analysis of M4 proteins between PDAC and tumor adjacent tissue samples (Wilcoxon-rank sum test)
Gene	pval	log2fc	p.adj	mean.tumor	mean.adjacent_tissue
A2ML1	0.0690815	0.372121	0.0805461	-0.0201819	-0.392303
ABHD17C	0.475217	0.170047	0.487676	0.0484074	-0.121639
ABLIM3	0.000740309	0.643462	0.00124445	0.138815	-0.504647
ACSL5	9.51344e-07	0.809326	5.31976e-06	0.162203	-0.647123
ACTG2	0.000740309	0.565338	0.00124445	0.173119	-0.392219
ADAM15	0.0124121	0.538446	0.0161181	0.125113	-0.413333
ADAM8	0.000821937	0.524761	0.00134857	0.138865	-0.385896
ADAM9	7.62891e-07	0.8287	4.54418e-06	0.157771	-0.670929
ADGRF1	0.00571448	0.666663	0.00790791	0.0227771	-0.643886
ADGRG1	0.0584885	0.302962	0.0687805	0.0410252	-0.261937
ADGRG6	0.000480983	0.657774	0.000844804	0.181943	-0.475831
AGR2	4.66437e-06	0.93015	1.90752e-05	0.191052	-0.739098
AGR3	0.000100806	0.697505	0.000220966	0.188892	-0.508612
AHNAK2	0.00100944	0.486517	0.00161746	0.0910052	-0.395512
AK4	2.17566e-08	0.803474	3.97421e-07	0.185473	-0.618001
AKR1B10	0.00100944	0.657852	0.00161746	0.147184	-0.510669
ALAS1	0.115683	0.252832	0.128328	-0.000376374	-0.253208
ALDH3B1	0.000148117	0.482759	0.000309802	0.0364548	-0.446305
ANGPTL4	0.418937	0.314892	0.431536	0.137521	-0.177371
ANKRD22	3.87972e-06	0.985519	1.7427e-05	0.221122	-0.764397
ANKS3	7.931e-06	0.505236	2.75075e-05	0.136506	-0.36873
ANO1	1.53982e-05	0.711217	4.58599e-05	0.132465	-0.578752
ANXA1	4.43679e-05	0.599043	0.000109521	0.0989555	-0.500088
ANXA10	7.62891e-07	1.17343	4.54418e-06	0.277819	-0.895613
ANXA13	0.0044515	0.582413	0.00625493	0.141303	-0.44111
AOC1	4.43679e-05	0.818855	0.000109521	0.244067	-0.574788
ATP6V0C	0.000272022	0.653303	0.000521218	0.178372	-0.474931
B2M	2.97393e-07	0.646279	2.46926e-06	0.14714	-0.49914
B3GALT5	0.191024	0.139874	0.202871	-0.00622408	-0.146098
BAIAP2	7.72883e-05	0.535775	0.000175017	0.0993603	-0.436414
BAIAP2L1	6.66786e-06	0.543863	2.3423e-05	0.0874617	-0.456401
BCAS1	2.31184e-07	1.03391	2.18429e-06	0.252641	-0.781268
BMP1	0.0464334	0.239357	0.0555578	0.0498273	-0.189529
C15orf48	6.08873e-07	0.835013	4.27772e-06	0.148187	-0.686826
C1orf116	4.66437e-06	0.667381	1.90752e-05	0.0531824	-0.614199
C2orf54	0.000480983	0.672576	0.000844804	0.12814	-0.544437
CA13	0.00992235	0.448027	0.0130083	0.142613	-0.305414
CA9	0.318528	0.286436	0.333117	0.111003	-0.175434
CALML4	0.00219243	0.559299	0.00324717	0.183512	-0.375786
CAPN8	0.0133523	0.517497	0.0172573	0.147742	-0.369755
CAPN9	0.00123379	0.972309	0.00192078	0.265029	-0.70728
CAPS	0.330167	0.210091	0.342674	0.0174063	-0.192684
CD40	1.0487e-08	0.877754	2.39453e-07	0.252188	-0.625566
CD55	7.04351e-09	1.16541	2.39453e-07	0.297844	-0.867566
CD58	0.0217843	0.379949	0.0275065	0.100366	-0.279583
CD59	1.53982e-05	0.62226	4.58599e-05	0.168663	-0.453597
CDA	6.66786e-06	0.901334	2.3423e-05	0.23159	-0.669744
CDCP1	5.87996e-05	0.518536	0.000137702	0.0924812	-0.426055
CDH17	0.10484	0.417689	0.117249	0.12008	-0.297609
CDHR2	0.0177424	0.446265	0.0226113	0.18736	-0.258905
CDS1	0.115683	0.268477	0.128328	0.0187997	-0.249677
CEACAM1	3.84145e-05	0.763824	9.837e-05	0.142604	-0.62122
CEMIP	0.0044515	0.571355	0.00625493	0.132117	-0.439238
CHEK1	0.000343156	0.727762	0.000639625	0.178238	-0.549524
CHMP2B	0.00571448	0.415006	0.00790791	0.0563622	-0.358644
CLDN18	0.000665953	1.11629	0.00113336	0.324992	-0.791294
CLIC3	5.58598e-06	0.832378	2.12577e-05	0.208918	-0.62346
COL17A1	0.00288077	0.590524	0.00415438	0.0878438	-0.50268
COL7A1	0.00199753	0.416781	0.00299083	0.116874	-0.299907
CORO2A	7.62891e-07	0.698938	4.54418e-06	0.162401	-0.536536
CRABP2	0.0044515	0.55953	0.00625493	0.0754553	-0.484075
CSTB	4.66437e-06	0.68971	1.90752e-05	0.205806	-0.483904
CTDNEP1	0.121414	0.265601	0.134143	0.0895271	-0.176074
CTSE	4.82559e-07	1.14432	3.4795e-06	0.319142	-0.825177
CYP2S1	6.66786e-06	0.921113	2.3423e-05	0.173606	-0.747507
CYP3A5	0.489888	0.0959256	0.500856	0.0572877	-0.0386379
CYSTM1	2.86034e-05	0.653266	7.83733e-05	0.153728	-0.499538
DHCR7	0.00571448	0.416782	0.00790791	0.00717038	-0.409612
DHRS9	0.916319	0.137675	0.923056	-0.0220388	-0.159714
EFNB2	5.72873e-08	0.966095	6.54029e-07	0.204004	-0.762091
ELOVL1	4.66437e-06	0.977001	1.90752e-05	0.164394	-0.812606
ENO3	0.000480983	0.455453	0.000844804	0.0992472	-0.356206
ENTPD5	0.00727661	0.36766	0.00991936	0.074413	-0.293247
EPHA2	0.000214332	0.599086	0.000416504	0.0730517	-0.526034
EPPK1	0.000214332	0.572015	0.000416504	0.142831	-0.429184
EPS8L1	0.000114804	0.608517	0.000247687	0.139581	-0.468936
EPS8L3	1.31031e-05	0.778781	4.17472e-05	0.208252	-0.570529
ERAP2	0.000821937	0.500727	0.00134857	0.139323	-0.361403
ERN2	0.000214332	0.628579	0.000416504	0.15172	-0.476858
ERO1A	0.752487	0.0695384	0.760817	-0.0220928	-0.0916312
EVPL	5.72873e-08	0.772645	6.54029e-07	0.129015	-0.64363
F3	0.000384575	1.0553	0.000707205	0.159817	-0.895485
FA2H	0.00199753	0.486868	0.00299083	0.111617	-0.375251
FAM210A	4.82559e-07	0.635511	3.4795e-06	0.174457	-0.461054
FANCI	0.0302252	0.341904	0.0371377	0.059709	-0.282195
FER1L6	0.0492391	0.507288	0.0586588	0.116228	-0.391059
FERMT1	0.0283493	0.315673	0.0349896	0.0676452	-0.248028
FIP1L1	0.00165285	0.510227	0.00254427	0.0592237	-0.451003
FLRT3	0.0811419	0.282199	0.0930246	0.105789	-0.17641
FOSL2	9.40513e-06	0.590762	3.22126e-05	0.0992521	-0.49151
FSCN1	2.10947e-05	0.667947	6.02078e-05	0.162197	-0.50575
FXYD3	0.0190128	0.269426	0.0241181	0.0171101	-0.252316
GALC	1.53982e-05	0.590551	4.58599e-05	0.123637	-0.466914
GALNT5	1.45472e-06	0.722056	7.24715e-06	0.148805	-0.573251
GALNT7	1.17908e-06	0.563887	6.09564e-06	0.0949212	-0.468966
GCNT3	0.000821937	0.490358	0.00134857	0.117026	-0.373333
GDA	0.00016781	0.520794	0.000348334	0.0403238	-0.48047
GDPD3	0.0177424	0.531256	0.0226113	-0.00950465	-0.540761
GLB1L2	0.953453	0.0443321	0.956946	-0.0232942	-0.0676264
GPRC5A	4.66437e-06	0.804274	1.90752e-05	0.117586	-0.686688
GPRC5C	0.0265711	0.377339	0.0330931	0.0856897	-0.291649
GSDMB	1.77966e-07	0.872866	1.74153e-06	0.229526	-0.64334
HACD2	0.00787323	0.325901	0.0105232	0.0217964	-0.304105
HK2	2.86034e-05	0.639228	7.83733e-05	0.160388	-0.47884
HLA-G	0.0855097	0.307145	0.0972185	0.0693166	-0.237829
HMGA1	1.56523e-10	1.03169	1.42957e-08	0.225803	-0.805883
HNRNPUL2	1.51827e-08	1.482	2.97147e-07	0.310178	-1.17182
HPGD	0.0552622	0.509888	0.0655491	0.126668	-0.38322
IFI35	7.62891e-07	0.767464	4.54418e-06	0.157862	-0.609602
IFIT1	0.000305749	0.478366	0.000581773	0.144332	-0.334033
IFNGR1	0.0947939	0.172612	0.106887	0.0698906	-0.102721
IGF2BP2	0.00263285	0.420715	0.00383725	0.0894329	-0.331283
IGF2BP3	0.00111664	0.765566	0.00175839	0.205186	-0.56038
IL18	1.0487e-08	0.861821	2.39453e-07	0.165835	-0.695986
IL1R2	0.175226	0.366366	0.186817	0.174069	-0.192298
IL1RN	0.000598288	0.82134	0.00102457	0.253755	-0.567585
INAVA	5.87996e-05	0.769626	0.000137702	0.160354	-0.609271
INF2	1.17908e-06	0.577263	6.09564e-06	0.0925817	-0.484681
INPP4B	7.62891e-07	0.590487	4.54418e-06	0.143604	-0.446884
ISG15	0.000130517	0.656664	0.00027509	0.145597	-0.511067
ITGA2	9.51344e-07	0.706158	5.31976e-06	0.141494	-0.564664
ITGA3	1.51827e-08	0.694268	2.97147e-07	0.129409	-0.564859
ITGB6	8.83487e-05	0.659396	0.000195222	0.0957212	-0.563674
ITGB8	3.84145e-05	0.76925	9.837e-05	0.220173	-0.549077
ITPR3	7.73221e-08	0.650477	8.47451e-07	0.156802	-0.493675
JPT1	0.0115289	0.374096	0.0150425	0.0368844	-0.337212
KALRN	0.00851151	0.333165	0.0113211	0.126314	-0.206851
KCTD15	0.167691	0.240967	0.180185	0.0700073	-0.170959
KDM5B	0.0811419	0.266575	0.0930246	0.043759	-0.222816
KIAA1524	0.00181802	0.452637	0.00275215	0.143594	-0.309043
KIF23	0.175226	0.219552	0.186817	-0.0153153	-0.234867
KLK10	7.72883e-05	1.0253	0.000175017	0.234828	-0.790475
KRT13	0.00787323	0.613787	0.0105232	0.179875	-0.433912
KRT16	0.000130517	0.708485	0.00027509	0.135766	-0.572719
KRT17	5.87996e-05	0.882614	0.000137702	0.262868	-0.619747
KRT19	1.17908e-06	0.67898	6.09564e-06	0.107083	-0.571898
KRT6A	0.0464334	0.655082	0.0555578	0.210581	-0.444501
KRT7	1.53982e-05	0.672498	4.58599e-05	0.0736881	-0.59881
LAMA3	1.0487e-08	0.978057	2.39453e-07	0.237114	-0.740944
LAMB3	3.13045e-10	1.19113	2.14436e-08	0.24151	-0.949618
LAMC2	1.02992e-07	0.996774	1.08538e-06	0.205581	-0.791193
LDLR	0.00992235	0.442214	0.0130083	0.0731506	-0.369064
LGALS3	6.66786e-06	0.629017	2.3423e-05	0.148896	-0.480121
LGALS3BP	0.000214332	0.678143	0.000416504	0.154594	-0.523549
LGALS4	2.10947e-05	0.755545	6.02078e-05	0.198906	-0.556639
LMO7	1.56523e-10	0.702215	1.42957e-08	0.12245	-0.579765
LPCAT2	0.000214332	0.504042	0.000416504	0.146936	-0.357106
LPCAT4	5.72873e-08	0.678316	6.54029e-07	0.141971	-0.536345
MACC1	1.17908e-06	0.754799	6.09564e-06	0.215191	-0.539607
MAFF	0.000598288	0.79695	0.00102457	0.166005	-0.630945
MBOAT2	1.31031e-05	0.663291	4.17472e-05	0.111442	-0.551848
MED6	0.00992235	0.272434	0.0130083	0.0881519	-0.184282
MELTF	0.0464334	0.333799	0.0555578	0.0975719	-0.236227
MET	3.8035e-07	0.613059	3.06517e-06	0.145538	-0.467521
MGAT3	0.392287	0.0464899	0.40561	-0.0225714	-0.0690613
MGLL	0.00619934	0.466734	0.00853578	0.0737646	-0.39297
MISP	2.45955e-05	0.72387	6.94759e-05	0.0833737	-0.640496
MKI67	0.000821937	0.43896	0.00134857	0.0374048	-0.401555
MLPH	4.82559e-07	0.681727	3.4795e-06	0.17685	-0.504877
MMP1	0.000343156	0.706818	0.000639625	0.175319	-0.5315
MSLN	0.00100944	0.569901	0.00161746	0.142476	-0.427425
MSMO1	0.0040883	0.575701	0.00586489	0.0847881	-0.490913
MUC1	0.0044515	0.592554	0.00625493	0.12707	-0.465484
MUC13	6.2609e-10	1.20387	3.43097e-08	0.305871	-0.898004
MUC16	8.83487e-05	0.861927	0.000195222	0.139982	-0.721946
MUC4	0.0653936	0.54784	0.076572	0.12469	-0.42315
MUC5AC	1.11169e-05	1.09285	3.6699e-05	0.342292	-0.750559
MUC5B	4.43679e-05	0.968188	0.000109521	0.304334	-0.663855
MX1	0.00288077	0.606307	0.00415438	0.220095	-0.386212
MYO1A	0.225605	0.322393	0.238671	0.161064	-0.161329
NECTIN4	5.87996e-05	0.472074	0.000137702	0.10986	-0.362214
NPC1	5.72873e-08	0.803653	6.54029e-07	0.182744	-0.620909
NQO1	1.0487e-08	1.1034	2.39453e-07	0.206994	-0.896406
NT5E	0.000536802	0.560643	0.000936838	0.162168	-0.398475
OAS1	0.133517	0.322708	0.145751	0.0197553	-0.302953
OAS2	4.82559e-07	0.819422	3.4795e-06	0.212929	-0.606493
OAS3	2.97393e-07	0.754939	2.46926e-06	0.214525	-0.540414
OASL	0.000384575	0.789305	0.000707205	0.186349	-0.602955
OAT	0.0232923	0.264707	0.0292757	0.0546183	-0.210089
OCIAD2	1.77966e-07	0.909796	1.74153e-06	0.22573	-0.684066
PADI1	0.1465	0.452847	0.15866	0.152738	-0.300109
PFKP	4.21046e-08	0.678311	6.07192e-07	0.139775	-0.538536
PGK2	0.000130517	0.430317	0.00027509	0.151181	-0.279136
PGM2L1	1.80478e-05	0.557546	5.26075e-05	0.200341	-0.357206
PIGR	3.31876e-05	0.85061	8.91511e-05	0.282568	-0.568042
PKP3	0.00165285	0.399932	0.00254427	0.0688261	-0.331106
PLAT	2.97393e-07	1.08491	2.46926e-06	0.268651	-0.816258
PLAUR	3.84145e-05	0.659986	9.837e-05	0.202103	-0.457883
PLEK2	8.83487e-05	0.604722	0.000195222	0.180638	-0.424084
PLS1	0.00181802	0.410734	0.00275215	0.0931245	-0.317609
PODXL	0.648548	0.176629	0.658156	0.0323305	-0.144299
PPL	7.72883e-05	0.44938	0.000175017	0.0575343	-0.391846
PPP1R11	0.00100944	0.752723	0.00161746	0.162877	-0.589846
PROM1	0.00111664	0.476984	0.00175839	0.151427	-0.325557
PROM2	0.127357	0.373902	0.139584	0.123351	-0.25055
PRSS8	0.00181802	0.462094	0.00275215	0.0547908	-0.407303
PTGES	0.00727661	0.625593	0.00991936	0.00747561	-0.618117
PTTG1IP	2.86034e-05	1.1635	7.83733e-05	0.280437	-0.883063
RAB27B	0.318528	0.142543	0.333117	0.0397628	-0.10278
RACGAP1	0.0584885	0.231391	0.0687805	0.0172952	-0.214096
RALGPS2	0.00219243	0.379075	0.00324717	0.0605425	-0.318533
RBM3	0.000480983	0.614272	0.000844804	0.159766	-0.454506
REG4	0.153331	0.383908	0.165404	0.185743	-0.198166
RHOC	0.330167	0.152991	0.342674	0.126796	-0.0261952
RHOF	0.000114804	0.647749	0.000247687	0.0999256	-0.547824
RNASET2	0.0769511	0.273844	0.0893415	0.140601	-0.133243
S100A10	3.84145e-05	0.626753	9.837e-05	0.129977	-0.496775
S100A14	2.18192e-06	0.972242	1.03077e-05	0.185126	-0.787116
S100A16	5.11289e-05	0.689914	0.000125083	0.160593	-0.529321
S100A6	1.09566e-09	1.23258	4.28872e-08	0.234495	-0.998088
S100P	1.09566e-09	1.71396	4.28872e-08	0.37317	-1.34079
SCEL	3.84145e-05	0.898745	9.837e-05	0.147988	-0.750757
SCIN	0.0322028	0.371547	0.0393909	0.0442842	-0.327263
SDCBP2	0.000598288	0.606587	0.00102457	0.130111	-0.476475
SDR16C5	0.000241644	0.850037	0.000466272	0.240836	-0.609202
SEMA7A	0.29604	0.201282	0.31198	0.112142	-0.0891402
SERPINB2	1.53982e-05	0.906621	4.58599e-05	0.191629	-0.714992
SERPINB3	4.43679e-05	1.07098	0.000109521	0.321508	-0.749474
SERPINB5	9.51344e-07	0.978944	5.31976e-06	0.227286	-0.751658
SFN	4.21046e-08	0.7835	6.07192e-07	0.218899	-0.564601
SIRT7	0.00787323	0.339914	0.0105232	0.0467721	-0.293142
SLC15A4	6.74786e-05	0.605526	0.000156688	0.125569	-0.479957
SLC16A3	5.72873e-08	1.11074	6.54029e-07	0.234653	-0.876091
SLC2A6	0.0248867	0.358608	0.0311368	0.0520282	-0.30658
SLC35F6	0.000343156	0.623016	0.000639625	0.0676345	-0.555381
SLC44A4	1.56523e-10	1.56988	1.42957e-08	0.415109	-1.15477
SLPI	0.000189801	0.897764	0.000388101	0.234365	-0.663398
SP1	1.53982e-05	0.608128	4.58599e-05	0.15898	-0.449148
SP110	0.0412112	0.326362	0.0501861	0.084583	-0.241779
SPINT1	2.18192e-06	0.588559	1.03077e-05	0.12651	-0.462049
SPPL2B	0.598826	-0.0127941	0.609956	0.00526557	0.0180597
SPRR3	1.80478e-05	0.668818	5.26075e-05	0.0428668	-0.625951
ST3GAL4	0.00263285	0.508785	0.00383725	0.115627	-0.393158
ST6GALNAC1	4.66437e-06	1.05564	1.90752e-05	0.271512	-0.784127
SULT1B1	0.000430389	0.630926	0.000775833	0.212127	-0.418799
SULT1C2	0.0283493	0.600015	0.0349896	0.171195	-0.42882
SULT2B1	0.00123379	0.52644	0.00192078	0.0712185	-0.455221
SVIP	2.65384e-06	0.605259	1.23246e-05	0.108131	-0.497128
TBC1D2	3.31876e-05	0.608238	8.91511e-05	0.118223	-0.490015
TCN1	0.000214332	0.681968	0.000416504	0.242394	-0.439575
TEAD1	0.127357	0.3055	0.139584	0.092052	-0.213448
TFF1	6.66786e-06	1.5495	2.3423e-05	0.473002	-1.07649
TFF2	6.66786e-06	1.66189	2.3423e-05	0.622053	-1.03984
TFF3	0.00787323	0.510185	0.0105232	0.220143	-0.290042
TFRC	7.62891e-07	0.547957	4.54418e-06	0.154914	-0.393044
TGFB2	5.58598e-06	0.699127	2.12577e-05	0.184085	-0.515042
TMC5	5.58598e-06	0.971786	2.12577e-05	0.222224	-0.749563
TMEM135	0.000430389	0.379438	0.000775833	0.0322324	-0.347206
TMEM45B	7.62891e-07	1.24348	4.54418e-06	0.249334	-0.994145
TMEM62	0.00111664	0.46005	0.00175839	0.110079	-0.349971
TMPRSS4	1.11169e-05	0.766703	3.6699e-05	0.159778	-0.606925
TNFRSF10A	0.0947939	0.302649	0.106887	0.0159484	-0.2867
TNFRSF21	0.0811419	0.329648	0.0930246	0.0371262	-0.292522
TNK2	0.139896	0.339608	0.152109	-0.0173734	-0.356982
TNS4	0.00240381	0.543434	0.00354109	0.150987	-0.392447
TOP2A	1.11169e-05	0.575957	3.6699e-05	0.0754203	-0.500536
TRIM29	1.31031e-05	1.05614	4.17472e-05	0.265904	-0.790236
TRIP13	5.58598e-06	0.750329	2.12577e-05	0.132565	-0.617764
TSKU	0.990686	0.048212	0.990686	-0.00992229	-0.0581343
TSPAN3	2.97393e-07	0.575101	2.46926e-06	0.0960583	-0.479043
TSPAN8	0.000214332	0.654682	0.000416504	0.177128	-0.477554
TSPO	3.03654e-08	0.711288	4.89418e-07	0.170434	-0.540854
TTYH3	0.0437589	0.311851	0.0530528	0.0660809	-0.24577
TXNIP	5.58598e-06	0.719828	2.12577e-05	0.206601	-0.513227
UGT1A10	0.0997193	0.432161	0.11198	-0.017867	-0.450028
UGT1A6	0.0855097	0.330898	0.0972185	0.043777	-0.287121
UNC93B1	5.87996e-05	0.572795	0.000137702	0.0930596	-0.479735
VILL	2.18192e-06	0.74023	1.03077e-05	0.166262	-0.573968
VSIG1	0.0165444	0.512116	0.0212824	0.210215	-0.301901
VSIG2	3.21576e-06	1.16123	1.46853e-05	0.286083	-0.875146
WFDC2	1.45472e-06	1.86515	7.24715e-06	0.658406	-1.20675
XDH	0.000430389	0.743552	0.000775833	0.200443	-0.543109
ZG16B	0.000189801	1.11463	0.000388101	0.335023	-0.779606
ZNF185	3.03654e-08	0.668698	4.89418e-07	0.102057	-0.566641
