# Supplementary material for: Proteome Analysis of Pancreatic Tumors Implicates Extracellular Matrix in Patient Outcome
Source: Cancer Res Commun. 2022 Jun 14;2(6):434–46. doi: 10.1158/2767-9764.CRC-21-0100 (PMC10010336; doi:10.1158/2767-9764.CRC-21-0100)
Supplement: Table S11 — Proteins (and the assigned module) identified in our dataset overlapping with the proteins with significantly higher abundance in PDAC tumor tissue compared to adjacent tissue/normal ducts in the study of Cao et al.2021 [file crc-21-0100-s09.xlsx]

## Sheet: Sheet1
Supplementary Table S11. Proteins ( and the assigned module) identified in our dataset overlapping with the proteins with significantly higher abundance in PDAC tumor tissue compared to adjacent tissue/normal ducts in the study of Cao et al.,
Proteins	Assigned module
ANKRD22	M4_tumor(epithelial) cell marker
CD55	M4_tumor(epithelial) cell marker
COL12A1	M2_ECM module
CTHRC1	M2_ECM module
GSDMB	M4_tumor(epithelial) cell marker
HK2	M4_tumor(epithelial) cell marker
LAMC2	M4_tumor(epithelial) cell marker
LOXL2	M2_ECM module
MDK	M2_ECM module
MFAP2	M2_ECM module
S100A14	M4_tumor(epithelial) cell marker
S100P	M4_tumor(epithelial) cell marker
SDR16C5	M4_tumor(epithelial) cell marker
SERPINB5	M4_tumor(epithelial) cell marker
SFN	M4_tumor(epithelial) cell marker
THBS1	M2_ECM module
THBS2	M2_ECM module
WFDC2	M4_tumor(epithelial) cell marker
