# Supplementary material for: Proteome Analysis of Pancreatic Tumors Implicates Extracellular Matrix in Patient Outcome
Source: Cancer Res Commun. 2022 Jun 14;2(6):434–46. doi: 10.1158/2767-9764.CRC-21-0100 (PMC10010336; doi:10.1158/2767-9764.CRC-21-0100)
Supplement: Table S12 — Univariate cox regression analysis (left) including clinical, pathological, and molecular variables. Multivariate cox regression analysis (right) including the variables with significant or trending association with patient survival in the univariate analysis. [file crc-21-0100-s10.xlsx]

## Sheet: Suppl.Tbl. S12
Supplementary Table S12. Univariate cox regression analysis (left) including clinical, pathological, and molecular variables. Multivariate cox regression analysis (right) including the variables with significant or trending association with patient survival in the univariate analysis.
Univariate Cox regression analysis (Overall survival)						Multivariate Cox regression analysis (Overall survival)
	Univariate Cox Regression analysis							Multivariate Cox Regression analysis
Variables	Hazard Ratio (HR)	95% CI of HR	p-value			Variables		Hazard Ratio (HR)	95% CI of HR	p-value
Age at diagnosis						Proteome-based subtype
< 67 years	1					ECM high		1
> 67 years	1.25	0.66-2.4	0.48			ECM low		2.4	0.93-6.15	0.067
Gender						Transcriptomics based tumor subtypes
Female	1					Basal-like		1
Male	1.22	0.64-2.35	0.54			Classical		0.86	0.36-2.04	0.73
Tumor size						Pathological differential grade
T1+T2	1					Low		1
T3	1.27	0.49-3.27	0.62			High		0.59	0.28-1.22	0.158
Node status
pN0 (neg)	1
pN1 (pos)	1.15	0.55-2.40	0.771
Pathological differential grade
Low	1
High	0.61	0.31-1.22	0.164
Proteome-based subtype
ECM high	1
ECM low	2.25	1.10-4.64	0.027
Transcriptomics based tumor subtypes
Basal-like	1
Classical	0.55	0.27-1.11	0.097
Transcriptomics based stromal subtypes
Activated stroma	1
Normal stroma	0.65	0.32-1.31	0.23
